# Supplementary material for: Gastric mucosal repair by Men’s Huwei Powder via EGF-NO/PGE2-PI3K-TLR4 in RELISH: Restoring Equilibrium through long-term integration of synergistic health
Source: Front Pharmacol. 2025 Jul 11;16:1594089. doi: 10.3389/fphar.2025.1594089 (PMC12289676; doi:10.3389/fphar.2025.1594089)
Supplement: Supplementary file 1 [file Table2.xlsx]

## Sheet: Fig. 1
Fig. 1b
Call:
lm(formula = MRS ~ ZR.PR + ZR.ZR + ZR.GCR + LAR.GCR, data = X)
Residuals:
1 2 3 4 5 6 7
-0.21526 0.01805 1.15737 0.23858 0.02902 -0.45144 -0.77632
Coefficients:
Estimate Std. Error t value Pr(>|t|)
(Intercept) -4.72894 0.63537 -7.443 0.01758 *
ZR.PR 1.09252 0.03551 30.770 0.00105 **
ZR.ZR 0.87018 0.04596 18.933 0.00278 **
ZR.GCR 0.27753 0.03208 8.651 0.01310 *
LAR.GCR 0.09792 0.01180 8.299 0.01421 *
---
Signif. codes: 0 ‘***’ 0.001 ‘**’ 0.01 ‘*’ 0.05 ‘.’ 0.1 ‘ ’ 1
Residual standard error: 1.061 on 2 degrees of freedom
Multiple R-squared: 0.9997, Adjusted R-squared: 0.9991	Adjusted R-squared: 0.9999
F-statistic: 1644 on 4 and 2 DF, p-value: 0.0006081
Fig. 1c
Call:
lm(formula = NO ~ FF + ZR + CR.ZR + LAR.FF, data = X)
Residuals:
1 2 3 4 5 6 7
-0.2163 3.3776 -3.9768 0.7058 1.5550 -1.2957 -0.1496
Coefficients:
Estimate Std. Error t value Pr(>|t|)
(Intercept) 323.7153 3.3972 95.290 0.00011 ***
FF -4.4042 0.9988 -4.409 0.04778 *
ZR 5.5035 0.8195 6.716 0.02146 *
CR.ZR 0.7093 0.1266 5.603 0.03041 *
LAR.FF -0.5043 0.1034 -4.879 0.03954 *
---
Signif. codes: 0 ‘***’ 0.001 ‘**’ 0.01 ‘*’ 0.05 ‘.’ 0.1 ‘ ’ 1
Residual standard error: 3.993 on 2 degrees of freedom
Multiple R-squared: 0.9864, Adjusted R-squared: 0.9593
F-statistic: 36.31 on 4 and 2 DF, p-value: 0.02698
Call:								Call:
lm(formula = eNOS ~ GCR.GCR + ZR + FF + CR.ZR + LAR.FF, data = X)								lm(formula = eNOSmRNA ~ ZR.ZR + CR.FF + ZR + PR.PR, data = X)
Residuals:								Residuals:
1 2 3 4 5 6 7								1 2 3 4 5 6 7
-0.06678 0.08815 -0.07197 0.02204 -0.15696 -0.03478 0.22030								0.0001483 -0.0007047 0.0009710 0.0001378 -0.0003598 -0.0004013 0.0002086
Coefficients:								Coefficients:
Estimate Std. Error t value Pr(>|t|)								Estimate Std. Error t value Pr(>|t|)
(Intercept) 61.924632 0.298805 207.24 0.00307 **								(Intercept) 4.308e-01 1.193e-03 361.226 7.66e-06 ***
GCR.GCR 0.042234 0.002927 14.43 0.04405 *								ZR.ZR 3.254e-03 1.115e-04 29.187 0.00117 **
ZR 1.613892 0.062451 25.84 0.02462 *								CR.FF -4.772e-04 1.811e-05 -26.352 0.00144 **
FF -1.066696 0.080928 -13.18 0.04821 *								ZR 4.837e-03 7.203e-04 6.715 0.02147 *
CR.ZR 0.265073 0.011346 23.36 0.02723 *								PR.PR -3.771e-05 8.174e-06 -4.613 0.04392 *
LAR.FF -0.122127 0.007863 -15.53 0.04093 *								---
---								Signif. codes: 0 ‘***’ 0.001 ‘**’ 0.01 ‘*’ 0.05 ‘.’ 0.1 ‘ ’ 1
Signif. codes: 0 ‘***’ 0.001 ‘**’ 0.01 ‘*’ 0.05 ‘.’ 0.1 ‘ ’ 1
								Residual standard error: 0.0009525 on 2 degrees of freedom
Residual standard error: 0.3038 on 1 degrees of freedom								Multiple R-squared: 0.9999,	Adjusted R-squared: 0.9997
Multiple R-squared: 0.9997,	Adjusted R-squared: 0.9982							F-statistic: 5107 on 4 and 2 DF, p-value: 0.0001958
F-statistic: 652.1 on 5 and 1 DF, p-value: 0.02972
Fig. 1d
Call:
lm(formula = PGE2 ~ ZR.ZR + FF.PR + CR.LAR + GCR, data = X)
Residuals:
1 2 3 4 5 6 7
-0.3633 -2.2039 -1.5073 1.5493 2.0009 -1.4235 1.9478
Coefficients:
Estimate Std. Error t value Pr(>|t|)
(Intercept) 324.77021 2.75854 117.733 7.21e-05 ***
ZR.ZR 2.06311 0.09740 21.182 0.00222 **
FF.PR 0.84418 0.06241 13.527 0.00542 **
CR.LAR -0.17802 0.02044 -8.711 0.01292 *
GCR 1.61926 0.30001 5.397 0.03265 *
---
Signif. codes: 0 ‘***’ 0.001 ‘**’ 0.01 ‘*’ 0.05 ‘.’ 0.1 ‘ ’ 1
Residual standard error: 3.121 on 2 degrees of freedom
Multiple R-squared: 0.9979,	Adjusted R-squared: 0.9938
F-statistic: 240.8 on 4 and 2 DF, p-value: 0.004141
Fig. 1e
Call:							Call:
lm(formula = EGF ~ LAR.FF + CR.ZR + ZR.GCR + CR.CR, data = X)							lm(formula = EGFmRNA ~ CR.FF + ZR.GCR + LAR.FF + LAR.PR, data = X)
Residuals:							Residuals:
1 2 3 4 5 6 7							1 2 3 4 5 6 7
-0.06353 -0.15025 0.09018 0.22097 -0.47051 0.30568 0.06746							-0.0003780 -0.0006700 0.0008308 0.0009884 -0.0010050 -0.0007944 0.0010282
Coefficients:							Coefficients:
Estimate Std. Error t value Pr(>|t|)							Estimate Std. Error t value Pr(>|t|)
(Intercept) 3.361e+02 2.808e-01 1197.139 6.98e-07 ***							(Intercept) 3.444e-01 1.120e-03 307.567 1.06e-05 ***
LAR.FF 5.522e-01 9.738e-03 56.704 0.000311 ***							CR.FF 8.122e-04 6.154e-05 13.199 0.00569 **
CR.ZR 4.617e-01 1.716e-02 26.901 0.001379 **							ZR.GCR 2.656e-04 3.914e-05 6.785 0.02104 *
ZR.GCR 1.284e-01 1.149e-02 11.168 0.007922 **							LAR.FF 4.040e-04 6.160e-05 6.558 0.02247 *
CR.CR 2.960e-02 4.331e-03 6.833 0.020754 *							LAR.PR -7.215e-05 1.176e-05 -6.137 0.02554 *
---							---
Signif. codes: 0 ‘***’ 0.001 ‘**’ 0.01 ‘*’ 0.05 ‘.’ 0.1 ‘ ’ 1							Signif. codes: 0 ‘***’ 0.001 ‘**’ 0.01 ‘*’ 0.05 ‘.’ 0.1 ‘ ’ 1
Residual standard error: 0.4489 on 2 degrees of freedom							Residual standard error: 0.001574 on 2 degrees of freedom
Multiple R-squared: 0.9999,	Adjusted R-squared: 0.9996						Multiple R-squared: 0.999,	Adjusted R-squared: 0.9969
F-statistic: 3867 on 4 and 2 DF, p-value: 0.0002586							F-statistic: 488.4 on 4 and 2 DF, p-value: 0.002044
Call:							Call:
lm(formula = EGFR ~ LAR.ZR + ZR + LAR.PR + ZR.GCR + CR.FF, data = X)							lm(formula = EGFRmRNA ~ LAR.ZR + ZR + CR.PR, data = X)
Residuals:							Residuals:
1 2 3 4 5 6 7							1 2 3 4 5 6 7
-0.003661 0.005286 0.011587 -0.002202 -0.013944 -0.003483 0.006417							-0.0014255 0.0026149 0.0022729 0.0010228 0.0001592 -0.0022518 -0.0023924
Coefficients:							Coefficients:
Estimate Std. Error t value Pr(>|t|)							Estimate Std. Error t value Pr(>|t|)
(Intercept) 17.8525504 0.0215364 828.95 0.000768 ***							(Intercept) 4.827e-01 2.251e-03 214.416 2.24e-07 ***
LAR.ZR 0.0115555 0.0006212 18.60 0.034189 *							LAR.ZR 4.185e-04 6.238e-05 6.709 0.00676 **
ZR 0.6402641 0.0085949 74.49 0.008545 **							ZR 4.074e-03 8.758e-04 4.652 0.01874 *
LAR.PR 0.0140728 0.0001964 71.66 0.008883 **							CR.PR 1.670e-04 3.922e-05 4.257 0.02377 *
ZR.GCR 0.0271679 0.0005928 45.83 0.013890 *							---
CR.FF -0.0095137 0.0004001 -23.78 0.026759 *							Signif. codes: 0 ‘***’ 0.001 ‘**’ 0.01 ‘*’ 0.05 ‘.’ 0.1 ‘ ’ 1
---
Signif. codes: 0 ‘***’ 0.001 ‘**’ 0.01 ‘*’ 0.05 ‘.’ 0.1 ‘ ’ 1							Residual standard error: 0.002938 on 3 degrees of freedom
							Multiple R-squared: 0.9925,	Adjusted R-squared: 0.985
Residual standard error: 0.02069 on 1 degrees of freedom							F-statistic: 132.3 on 3 and 3 DF, p-value: 0.0011
Multiple R-squared: 1, Adjusted R-squared: 0.9999
F-statistic: 1.685e+04 on 5 and 1 DF, p-value: 0.005848
Call:
lm(formula = RF ~ ZR + CR.FF + LAR.ZR + LAR.PR + ZR.GCR, data = X)
Residuals:
1 2 3 4 5 6 7
-0.009257 0.013367 0.029303 -0.005569 -0.035262 -0.008809 0.016227
Coefficients:
Estimate Std. Error t value Pr(>|t|)
(Intercept) -2.3649160 0.0544624 -43.42 0.01466 *
ZR 3.5646967 0.0217352 164.01 0.00388 **
CR.FF -0.0457376 0.0010119 -45.20 0.01408 *
LAR.ZR 0.0640569 0.0015709 40.78 0.01561 *
LAR.PR 0.0790750 0.0004966 159.23 0.00400 **
ZR.GCR 0.1552664 0.0014992 103.57 0.00615 **
---
Signif. codes: 0 ‘***’ 0.001 ‘**’ 0.01 ‘*’ 0.05 ‘.’ 0.1 ‘ ’ 1
	Adjusted R-squared: 0.9952
Residual standard error: 0.05233 on 1 degrees of freedom
Multiple R-squared: 1, Adjusted R-squared: 1
F-statistic: 8.271e+04 on 5 and 1 DF, p-value: 0.00264

## Sheet: Fig. 2
Call:								Call:
lm(formula = COX2 ~ ZR.GCR + FF.PR + LAR.ZR + FF.FF + ZR, data = X)								lm(formula = COX2mRNA ~ ZR.GCR + FF.PR + LAR.ZR + FF.FF + ZR,
								data = X)
Residuals:
1 2 3 4 5 6 7								Residuals:
0.08199 0.07873 0.25792 -0.20902 -0.14998 0.05059 -0.11023								1 2 3 4 5 6 7
								-0.0003243 -0.0003115 -0.0010203 0.0008268 0.0005933 -0.0002001 0.0004360
Coefficients:
Estimate Std. Error t value Pr(>|t|)								Coefficients:
(Intercept) 90.638147 0.300582 301.54 0.00211 **								Estimate Std. Error t value Pr(>|t|)
ZR.GCR -0.293980 0.013678 -21.49 0.02960 *								(Intercept) 1.902e+00 1.189e-03 1599.9 0.000398 ***
FF.PR 0.233594 0.012836 18.20 0.03495 *								ZR.GCR -8.887e-03 5.411e-05 -164.2 0.003876 **
LAR.ZR -0.246293 0.008479 -29.05 0.02191 *								FF.PR 8.900e-03 5.078e-05 175.3 0.003632 **
FF.FF 0.586755 0.022496 26.08 0.02440 *								LAR.ZR -5.748e-03 3.354e-05 -171.4 0.003715 **
ZR -2.161455 0.164777 -13.12 0.04844 *								FF.FF 1.070e-02 8.899e-05 120.2 0.005295 **
---								ZR -2.379e-02 6.518e-04 -36.5 0.017438 *
Signif. codes: 0 ‘***’ 0.001 ‘**’ 0.01 ‘*’ 0.05 ‘.’ 0.1 ‘ ’ 1								---
								Signif. codes: 0 ‘***’ 0.001 ‘**’ 0.01 ‘*’ 0.05 ‘.’ 0.1 ‘ ’ 1
Residual standard error: 0.4004 on 1 degrees of freedom
Multiple R-squared: 0.9999, Adjusted R-squared: 0.9996								Residual standard error: 0.001584 on 1 degrees of freedom
F-statistic: 2954 on 5 and 1 DF, p-value: 0.01397								Multiple R-squared: 1,	Adjusted R-squared: 0.9999
								F-statistic: 1.053e+05 on 5 and 1 DF, p-value: 0.00234

## Sheet: Fig. 3
Fig. 3a
Call:
lm(formula = `IL1-G` ~ CR.PR + LAR.ZR + LAR.LAR + ZR.GCR, data = X)
Residuals:
1 2 3 4 5 6 7
2.9782 -2.0030 -2.5940 -2.8469 -4.0381 -0.5122 9.0161
Coefficients:
Estimate Std. Error t value Pr(>|t|)
(Intercept) 454.71003 4.99917 90.957 0.000121 ***
CR.PR -2.15625 0.12887 -16.731 0.003553 **
LAR.ZR -2.29609 0.20534 -11.182 0.007903 **
LAR.LAR 0.37794 0.04743 7.969 0.015386 *
ZR.GCR 1.35326 0.26563 5.094 0.036438 *
---
Signif. codes: 0 ‘***’ 0.001 ‘**’ 0.01 ‘*’ 0.05 ‘.’ 0.1 ‘ ’ 1
Residual standard error: 7.924 on 2 degrees of freedom
Multiple R-squared: 0.9967,	Adjusted R-squared: 0.9902
F-statistic: 152.3 on 4 and 2 DF, p-value: 0.006535
Call:
lm(formula = `IL6-G` ~ ZR.GCR + LAR.ZR + FF + ZR + LAR.LAR, data = X)
Residuals:
1 2 3 4 5 6 7
-0.0126860 0.0007081 -0.0060701 0.0111064 -0.0384962 -0.0128768 0.0583146
Coefficients:
Estimate Std. Error t value Pr(>|t|)
(Intercept) 39.874435 0.106268 375.23 0.00170 **
ZR.GCR -0.228671 0.002358 -96.97 0.00656 **
LAR.ZR -0.040549 0.003078 -13.17 0.04823 *
FF 0.299539 0.018044 16.60 0.03830 *
ZR -0.857118 0.029918 -28.65 0.02221 *
LAR.LAR -0.015774 0.000570 -27.67 0.02299 *
---
Signif. codes: 0 ‘***’ 0.001 ‘**’ 0.01 ‘*’ 0.05 ‘.’ 0.1 ‘ ’ 1
Residual standard error: 0.07328 on 1 degrees of freedom
Multiple R-squared: 1,	Adjusted R-squared: 0.9999
F-statistic: 1.492e+04 on 5 and 1 DF, p-value: 0.006215
Call:
lm(formula = `TNF-G` ~ LAR.GCR + CR.CR + LAR.ZR, data = X)
Residuals:
1 2 3 4 5 6 7
-5.0238 -2.4986 -0.6214 5.9380 3.2267 -6.3966 5.3757
Coefficients:
Estimate Std. Error t value Pr(>|t|)
(Intercept) 329.28492 4.64913 70.827 6.2e-06 ***
LAR.GCR -0.47012 0.10368 -4.534 0.02008 *
CR.CR -0.38224 0.05887 -6.493 0.00742 **
LAR.ZR -0.76007 0.15902 -4.780 0.01741 *
---
Signif. codes: 0 ‘***’ 0.001 ‘**’ 0.01 ‘*’ 0.05 ‘.’ 0.1 ‘ ’ 1
Residual standard error: 7.008 on 3 degrees of freedom
Multiple R-squared: 0.9913,	Adjusted R-squared: 0.9825
F-statistic: 113.6 on 3 and 3 DF, p-value: 0.00138
Call:
lm(formula = GIC ~ LAR.ZR + CR.ZR + LAR.GCR + ZR.GCR + CR.LAR,
data = X)
Residuals:
1 2 3 4 5 6 7
0.00000 0.01595 0.05316 -0.01595 0.02392 -0.02392 -0.05316
Coefficients:
Estimate Std. Error t value Pr(>|t|)
(Intercept) -0.425440 0.052118 -8.163 0.07760 .
LAR.ZR 0.494138 0.002130 232.043 0.00274 **
CR.ZR 0.407279 0.004041 100.795 0.00632 **
LAR.GCR 0.125686 0.001417 88.702 0.00718 **
ZR.GCR 0.347995 0.003584 97.093 0.00656 **
CR.LAR 0.044990 0.001043 43.128 0.01476 *
---
Signif. codes: 0 ‘***’ 0.001 ‘**’ 0.01 ‘*’ 0.05 ‘.’ 0.1 ‘ ’ 1
Residual standard error: 0.08546 on 1 degrees of freedom
Multiple R-squared: 1, Adjusted R-squared: 1
F-statistic: 1.763e+05 on 5 and 1 DF, p-value: 0.001808
Fig. 3b
Call:
lm(formula = `IL1-S` ~ ZR.FF + ZR + ZR.PR + CR.ZR, data = X)
Residuals:
1 2 3 4 5 6 7
0.91263 -0.56934 -1.08570 0.70188 1.20418 -1.24379 0.08013
Coefficients:
Estimate Std. Error t value Pr(>|t|)
(Intercept) 466.79288 1.31764 354.264 7.97e-06 ***
ZR.FF -3.42612 0.12218 -28.042 0.001269 **
ZR -19.89364 0.51661 -38.508 0.000674 ***
ZR.PR -0.66446 0.12605 -5.272 0.034152 *
CR.ZR -0.52513 0.09126 -5.754 0.028897 *
---
Signif. codes: 0 ‘***’ 0.001 ‘**’ 0.01 ‘*’ 0.05 ‘.’ 0.1 ‘ ’ 1
Residual standard error: 1.708 on 2 degrees of freedom
Multiple R-squared: 0.9999,	Adjusted R-squared: 0.9996
F-statistic: 4075 on 4 and 2 DF, p-value: 0.0002454
Call:
lm(formula = `IL6-S` ~ ZR.PR + ZR + LAR.FF + ZR.GCR + ZR.FF,
data = X)
Residuals:
1 2 3 4 5 6 7
0.003365 -0.014342 -0.006182 0.014351 0.041668 -0.002894 -0.035966
Coefficients:
Estimate Std. Error t value Pr(>|t|)
(Intercept) 43.016456 0.052045 826.52 0.00077 ***
ZR.PR -0.169801 0.002919 -58.18 0.01094 *
ZR -1.486804 0.030184 -49.26 0.01292 *
LAR.FF -0.076188 0.001715 -44.42 0.01433 *
ZR.GCR -0.066487 0.002615 -25.42 0.02503 *
ZR.FF -0.099870 0.006787 -14.71 0.04320 *
---
Signif. codes: 0 ‘***’ 0.001 ‘**’ 0.01 ‘*’ 0.05 ‘.’ 0.1 ‘ ’ 1
Residual standard error: 0.05915 on 1 degrees of freedom
Multiple R-squared: 1,	Adjusted R-squared: 0.9999
F-statistic: 2.662e+04 on 5 and 1 DF, p-value: 0.004653
Call:
lm(formula = `TNF-S` ~ ZR.PR + PR.PR + GCR.FF, data = X)
Residuals:
1 2 3 4 5 6 7
0.5515 -5.1207 1.9127 -0.1809 -0.7158 0.2267 3.3264
Coefficients:
Estimate Std. Error t value Pr(>|t|)
(Intercept) 207.42701 2.36136 87.842 3.25e-06 ***
ZR.PR -2.52459 0.10496 -24.054 0.000157 ***
PR.PR 0.27029 0.03266 8.275 0.003697 **
GCR.FF 0.91661 0.11822 7.753 0.004463 **
---
Signif. codes: 0 ‘***’ 0.001 ‘**’ 0.01 ‘*’ 0.05 ‘.’ 0.1 ‘ ’ 1
Residual standard error: 3.735 on 3 degrees of freedom
Multiple R-squared: 0.9956,	Adjusted R-squared: 0.9912
F-statistic: 225.1 on 3 and 3 DF, p-value: 0.0004986
Call:
lm(formula = SIC ~ ZR.PR + ZR + ZR.FF + PR.PR, data = X)
Residuals:
1 2 3 4 5 6 7
0.8724 0.9493 -1.7255 0.0305 0.3440 -1.1571 0.6864
Coefficients:
Estimate Std. Error t value Pr(>|t|)
(Intercept) 11.47857 1.90006 6.041 0.02632 *
ZR.PR 1.05084 0.08788 11.958 0.00692 **
ZR 5.51108 0.63552 8.672 0.01304 *
ZR.FF 0.63047 0.12800 4.925 0.03883 *
PR.PR -0.08210 0.01884 -4.358 0.04883 *
---
Signif. codes: 0 ‘***’ 0.001 ‘**’ 0.01 ‘*’ 0.05 ‘.’ 0.1 ‘ ’ 1
Residual standard error: 1.812 on 2 degrees of freedom
Multiple R-squared: 0.999, Adjusted R-squared: 0.9971	Adjusted R-squared: 0.9985
F-statistic: 516.8 on 4 and 2 DF, p-value: 0.001932
Fig. 3c
Call:								Call:
lm(formula = PI3K ~ ZR.ZR + GCR.GCR + GCR.PR + CR, data = X)								lm(formula = PI3KmRNA ~ ZR + LAR.FF + ZR.ZR, data = X)
Residuals:								Residuals:
1 2 3 4 5 6 7								1 2 3 4 5 6 7
0.1026 0.1039 0.3188 -0.2463 -0.1812 0.2793 -0.3771								-0.004636 -0.005038 0.003712 0.004844 -0.008137 -0.002483 0.011738
Coefficients:								Coefficients:
Estimate Std. Error t value Pr(>|t|)								Estimate Std. Error t value Pr(>|t|)
(Intercept) 40.375500 0.469862 85.931 0.000135 ***								(Intercept) 1.9499494 0.0094255 206.881 2.49e-07 ***
ZR.ZR -0.403889 0.015707 -25.714 0.001509 **								ZR -0.0473720 0.0068604 -6.905 0.00622 **
GCR.GCR -0.088336 0.005121 -17.250 0.003344 **								LAR.FF -0.0009402 0.0001747 -5.382 0.01257 *
GCR.PR -0.028844 0.006091 -4.736 0.041814 *								ZR.ZR -0.0036314 0.0011282 -3.219 0.04864 *
CR 0.222240 0.050355 4.413 0.047695 *								---
---								Signif. codes: 0 ‘***’ 0.001 ‘**’ 0.01 ‘*’ 0.05 ‘.’ 0.1 ‘ ’ 1
Signif. codes: 0 ‘***’ 0.001 ‘**’ 0.01 ‘*’ 0.05 ‘.’ 0.1 ‘ ’ 1
								Residual standard error: 0.009904 on 3 degrees of freedom
Residual standard error: 0.4672 on 2 degrees of freedom								Multiple R-squared: 0.9981,	Adjusted R-squared: 0.9962
Multiple R-squared: 0.9989, Adjusted R-squared: 0.9968								F-statistic: 524.8 on 3 and 3 DF, p-value: 0.0001407
F-statistic: 472.2 on 4 and 2 DF, p-value: 0.002115
Fig. 3d
Call:								Call:
lm(formula = AKT ~ ZR.PR + LAR.ZR + ZR.GCR, data = X)								lm(formula = AKTmRNA ~ ZR + ZR.GCR + LAR.LAR + CR.ZR, data = X)
Residuals:								Residuals:
1 2 3 4 5 6 7								1 2 3 4 5 6 7
0.3420 -0.3401 -0.5193 -0.1101 0.4723 -0.1412 0.2964								7.169e-04 -1.571e-03 -1.167e-03 5.080e-04 7.748e-05 -3.402e-04 1.776e-03
Coefficients:								Coefficients:
Estimate Std. Error t value Pr(>|t|)								Estimate Std. Error t value Pr(>|t|)
(Intercept) 28.499730 0.302945 94.076 2.65e-06 ***								(Intercept) 1.702e+00 1.551e-03 1097.72 8.3e-07 ***
ZR.PR -0.152981 0.017333 -8.826 0.00307 **								ZR -3.569e-02 5.422e-04 -65.82 0.000231 ***
LAR.ZR -0.042344 0.009671 -4.378 0.02205 *								ZR.GCR -2.667e-03 6.482e-05 -41.14 0.000590 ***
ZR.GCR -0.045766 0.014216 -3.219 0.04861 *								LAR.LAR -1.662e-04 6.913e-06 -24.04 0.001726 **
---								CR.ZR -1.302e-03 6.137e-05 -21.21 0.002215 **
Signif. codes: 0 ‘***’ 0.001 ‘**’ 0.01 ‘*’ 0.05 ‘.’ 0.1 ‘ ’ 1								---
								Signif. codes: 0 ‘***’ 0.001 ‘**’ 0.01 ‘*’ 0.05 ‘.’ 0.1 ‘ ’ 1
Residual standard error: 0.5308 on 3 degrees of freedom
Multiple R-squared: 0.9927,	Adjusted R-squared: 0.9854							Residual standard error: 0.001985 on 2 degrees of freedom
F-statistic: 136.4 on 3 and 3 DF, p-value: 0.001052								Multiple R-squared: 0.9999,	Adjusted R-squared: 0.9998
								F-statistic: 7726 on 4 and 2 DF, p-value: 0.0001294
Fig. 3e
Call:								Call:
lm(formula = NFκB(G) ~ ZR + CR.GCR + ZR.FF + PR.PR, data = X)								lm(formula = NFκBmRNA(G) ~ ZR.PR + ZR + ZR.GCR + LAR.LAR, data = X)
Residuals:								Residuals:
1 2 3 4 5 6 7								1 2 3 4 5 6 7
4.6436 -5.8578 17.3336 -6.0543 -9.7995 -1.2401 0.9745								0.0008504 -0.0025735 -0.0011996 0.0018246 0.0043856 -0.0005974 -0.0026900
Coefficients:								Coefficients:
Estimate Std. Error t value Pr(>|t|)								Estimate Std. Error t value Pr(>|t|)
(Intercept) 1256.0531 16.1652 77.70 0.000166 ***								(Intercept) 1.931e+00 3.307e-03 583.918 2.93e-06 ***
ZR -57.0940 4.9288 -11.58 0.007370 **								ZR.PR -5.256e-03 1.538e-04 -34.171 0.000855 ***
CR.GCR -1.7900 0.1483 -12.07 0.006794 **								ZR -2.710e-02 1.295e-03 -20.931 0.002275 **
ZR.FF -9.2775 0.9182 -10.10 0.009653 **								ZR.GCR -1.328e-03 1.250e-04 -10.627 0.008739 **
PR.PR 0.6146 0.1363 4.51 0.045815 *								LAR.LAR -1.130e-04 1.631e-05 -6.925 0.020220 *
---								---
Signif. codes: 0 ‘***’ 0.001 ‘**’ 0.01 ‘*’ 0.05 ‘.’ 0.1 ‘ ’ 1								Signif. codes: 0 ‘***’ 0.001 ‘**’ 0.01 ‘*’ 0.05 ‘.’ 0.1 ‘ ’ 1
Residual standard error: 15.68 on 2 degrees of freedom								Residual standard error: 0.004412 on 2 degrees of freedom
Multiple R-squared: 0.9986,	Adjusted R-squared: 0.9957							Multiple R-squared: 0.9998,	Adjusted R-squared: 0.9993
F-statistic: 346.7 on 4 and 2 DF, p-value: 0.002878								F-statistic: 2019 on 4 and 2 DF, p-value: 0.000495

## Sheet: Fig. 4
Fig. 4a
Call:
lm(formula = ALT ~ ZR + ZR.FF + LAR + ZR.GCR, data = X)
Residuals:
1 2 3 4 5 6 7
0.002273 -0.024504 -0.019589 0.027972 0.060499 -0.006618 -0.040032
Coefficients:
Estimate Std. Error t value Pr(>|t|)
(Intercept) 91.711580 0.049595 1849.21 2.92e-07 ***
ZR -2.403454 0.022390 -107.35 8.68e-05 ***
ZR.FF -0.175699 0.003378 -52.02 0.000369 ***
LAR 0.122987 0.003846 31.98 0.000976 ***
ZR.GCR -0.038045 0.001682 -22.62 0.001949 **
---
Signif. codes: 0 ‘***’ 0.001 ‘**’ 0.01 ‘*’ 0.05 ‘.’ 0.1 ‘ ’ 1
Residual standard error: 0.05949 on 2 degrees of freedom
Multiple R-squared: 1,	Adjusted R-squared: 0.9999
F-statistic: 2.19e+04 on 4 and 2 DF, p-value: 4.567e-05
Call:
lm(formula = AST ~ ZR + ZR.PR + CR.FF + LAR.FF + GCR.FF, data = X)
Residuals:
1 2 3 4 5 6 7
-0.0075098 -0.0008459 -0.0485455 -0.0084382 0.0354859 0.0526512 -0.0227976
Coefficients:
Estimate Std. Error t value Pr(>|t|)
(Intercept) 252.484929 0.083259 3032.51 0.00021 ***
ZR -12.151547 0.028179 -431.23 0.00148 **
ZR.PR -1.134997 0.003379 -335.91 0.00190 **
CR.FF 0.244118 0.003641 67.05 0.00949 **
LAR.FF 0.372021 0.005205 71.48 0.00891 **
GCR.FF -0.163813 0.005090 -32.18 0.01978 *
---
Signif. codes: 0 ‘***’ 0.001 ‘**’ 0.01 ‘*’ 0.05 ‘.’ 0.1 ‘ ’ 1
Residual standard error: 0.08388 on 1 degrees of freedom
Multiple R-squared: 1,	Adjusted R-squared: 0.9999
F-statistic: 2.469e+05 on 5 and 1 DF, p-value: 0.001528
Call:
lm(formula = TBil ~ ZR + ZR.GCR + LAR.FF, data = X)
Residuals:
1 2 3 4 5 6 7
-1.957e-02 -4.282e-05 -4.254e-02 3.094e-02 2.506e-02 -2.912e-03 9.064e-03
Coefficients:
Estimate Std. Error t value Pr(>|t|)
(Intercept) 4.8139105 0.0261398 184.160 3.53e-07 ***
ZR -0.0596727 0.0096593 -6.178 0.00854 **
ZR.GCR -0.0046717 0.0010534 -4.435 0.02131 *
LAR.FF -0.0021652 0.0006509 -3.326 0.04484 *
---
Signif. codes: 0 ‘***’ 0.001 ‘**’ 0.01 ‘*’ 0.05 ‘.’ 0.1 ‘ ’ 1
Residual standard error: 0.03591 on 3 degrees of freedom
Multiple R-squared: 0.989,	Adjusted R-squared: 0.978
F-statistic: 89.99 on 3 and 3 DF, p-value: 0.001949
Call:
lm(formula = LF ~ ZR + ZR.PR + GCR.GCR + ZR.FF, data = X)
Residuals:
1 2 3 4 5 6 7
-0.07622 0.04806 0.04805 -0.02351 0.06519 0.11449 -0.17605
Coefficients:
Estimate Std. Error t value Pr(>|t|)
(Intercept) -3.010043 0.130753 -23.021 0.001882 **
ZR 13.934272 0.048300 288.492 1.2e-05 ***
ZR.PR 0.477891 0.007673 62.283 0.000258 ***
GCR.GCR 0.077996 0.001462 53.351 0.000351 ***
ZR.FF 0.068828 0.013234 5.201 0.035037 *
---
Signif. codes: 0 ‘***’ 0.001 ‘**’ 0.01 ‘*’ 0.05 ‘.’ 0.1 ‘ ’ 1
Residual standard error: 0.1722 on 2 degrees of freedom
Multiple R-squared: 1, Adjusted R-squared: 1	Adjusted R-squared: 0.9969
F-statistic: 7.071e+04 on 4 and 2 DF, p-value: 1.414e-05
Fig. 4b
Call:
lm(formula = `IL6-L` ~ ZR + CR.ZR + LAR + ZR.PR, data = X)
Residuals:
1 2 3 4 5 6 7
-0.3002 -0.4336 0.1850 -0.3039 -0.7900 0.8707 0.7718
Coefficients:
Estimate Std. Error t value Pr(>|t|)
(Intercept) 385.47739 1.11936 344.374 8.43e-06 ***
ZR -15.32983 0.32124 -47.721 0.000439 ***
CR.ZR -0.35550 0.06225 -5.710 0.029324 *
LAR 0.57343 0.07938 7.224 0.018629 *
ZR.PR -0.44173 0.07969 -5.543 0.031040 *
---
Signif. codes: 0 ‘***’ 0.001 ‘**’ 0.01 ‘*’ 0.05 ‘.’ 0.1 ‘ ’ 1
Residual standard error: 1.091 on 2 degrees of freedom
Multiple R-squared: 0.9998,	Adjusted R-squared: 0.9993
F-statistic: 2121 on 4 and 2 DF, p-value: 0.0004713
Call:
lm(formula = `TNF-L` ~ ZR + ZR.GCR + LAR.LAR + CR.ZR, data = X)
Residuals:
1 2 3 4 5 6 7
0.17204 -0.37710 -0.28001 0.12191 0.01858 -0.08164 0.42622
Coefficients:
Estimate Std. Error t value Pr(>|t|)
(Intercept) 378.547411 0.372177 1017.12 9.67e-07 ***
ZR -8.565157 0.130130 -65.82 0.000231 ***
ZR.GCR -0.639975 0.015557 -41.14 0.000590 ***
LAR.LAR -0.039880 0.001659 -24.04 0.001726 **
CR.ZR -0.312439 0.014729 -21.21 0.002215 **
---
Signif. codes: 0 ‘***’ 0.001 ‘**’ 0.01 ‘*’ 0.05 ‘.’ 0.1 ‘ ’ 1
Residual standard error: 0.4763 on 2 degrees of freedom
Multiple R-squared: 0.9999,	Adjusted R-squared: 0.9998
F-statistic: 7726 on 4 and 2 DF, p-value: 0.0001294
Call:
lm(formula = HIC ~ ZR + CR.ZR + LAR.ZR, data = X)
Residuals:
1 2 3 4 5 6 7
-0.6328 3.3105 0.2121 1.0777 -0.9538 -3.5480 0.5343
Coefficients:
Estimate Std. Error t value Pr(>|t|)
(Intercept) 0.95378 2.13829 0.446 0.68579
ZR 10.30447 0.88279 11.673 0.00135 **
CR.ZR 0.67842 0.07616 8.907 0.00298 **
LAR.ZR 0.18981 0.05812 3.266 0.04693 *
---
Signif. codes: 0 ‘***’ 0.001 ‘**’ 0.01 ‘*’ 0.05 ‘.’ 0.1 ‘ ’ 1
Residual standard error: 2.964 on 3 degrees of freedom
Multiple R-squared: 0.9961, Adjusted R-squared: 0.9922	Adjusted R-squared: 0.991
F-statistic: 254.2 on 3 and 3 DF, p-value: 0.0004158
Fig. 4c
Call:								Call:
lm(formula = Tlr4 ~ ZR.ZR + LAR.PR + CR.FF, data = X)								lm(formula = Tlr4mRNA ~ ZR + CR.ZR + LAR.ZR + LAR.FF, data = X)
Residuals:								Residuals:
1 2 3 4 5 6 7								1 2 3 4 5 6 7
-0.1834 -0.7599 -0.0696 0.5695 0.4776 -0.5843 0.5502								0.0006225 -0.0003190 -0.0003317 -0.0002796 0.0021580 0.0006785 -0.0025288
Coefficients:								Coefficients:
Estimate Std. Error t value Pr(>|t|)								Estimate Std. Error t value Pr(>|t|)
(Intercept) 26.308718 0.573328 45.888 2.28e-05 ***								(Intercept) 1.602e+00 1.867e-03 857.882 1.36e-06 ***
ZR.ZR -0.226013 0.023535 -9.603 0.0024 **								ZR -1.761e-02 7.846e-04 -22.438 0.00198 **
LAR.PR 0.020157 0.004873 4.137 0.0256 *								CR.ZR -1.424e-03 8.092e-05 -17.594 0.00321 **
CR.FF -0.049499 0.014611 -3.388 0.0428 *								LAR.ZR -5.209e-04 5.871e-05 -8.873 0.01247 *
---								LAR.FF -3.359e-04 6.243e-05 -5.381 0.03285 *
Signif. codes: 0 ‘***’ 0.001 ‘**’ 0.01 ‘*’ 0.05 ‘.’ 0.1 ‘ ’ 1								---
								Signif. codes: 0 ‘***’ 0.001 ‘**’ 0.01 ‘*’ 0.05 ‘.’ 0.1 ‘ ’ 1
Residual standard error: 0.7773 on 3 degrees of freedom
Multiple R-squared: 0.9749,	Adjusted R-squared: 0.9498							Residual standard error: 0.002469 on 2 degrees of freedom
F-statistic: 38.81 on 3 and 3 DF, p-value: 0.006707								Multiple R-squared: 0.9996,	Adjusted R-squared: 0.9988
								F-statistic: 1234 on 4 and 2 DF, p-value: 0.0008098
Fig. 4d
Call:								Call:
lm(formula = MyD88 ~ ZR.ZR + LAR.FF + LAR.PR + ZR.GCR, data = X)								lm(formula = MyD88mRNA ~ ZR + CR.ZR + FF + PR.PR, data = X)
Residuals:								Residuals:
1 2 3 4 5 6 7								1 2 3 4 5 6 7
-0.05245 -0.06723 0.07766 0.11614 -0.04236 -0.16956 0.13781								-0.0009570 0.0021168 -0.0007509 -0.0007884 0.0003948 0.0015609 -0.0015761
Coefficients:								Coefficients:
Estimate Std. Error t value Pr(>|t|)								Estimate Std. Error t value Pr(>|t|)
(Intercept) 24.704646 0.129427 190.878 2.74e-05 ***								(Intercept) 1.599e+00 2.421e-03 660.461 2.29e-06 ***
ZR.ZR -0.081812 0.008402 -9.737 0.01038 *								ZR -2.392e-02 5.477e-04 -43.662 0.000524 ***
LAR.FF -0.049964 0.003765 -13.269 0.00563 **								CR.ZR -1.092e-03 6.716e-05 -16.256 0.003763 **
LAR.PR 0.013866 0.001319 10.513 0.00893 **								FF 4.617e-03 4.895e-04 9.432 0.011054 *
ZR.GCR -0.040526 0.005529 -7.330 0.01811 *								PR.PR 1.123e-04 2.068e-05 5.429 0.032297 *
---								---
Signif. codes: 0 ‘***’ 0.001 ‘**’ 0.01 ‘*’ 0.05 ‘.’ 0.1 ‘ ’ 1								Signif. codes: 0 ‘***’ 0.001 ‘**’ 0.01 ‘*’ 0.05 ‘.’ 0.1 ‘ ’ 1
Residual standard error: 0.1954 on 2 degrees of freedom								Residual standard error: 0.002414 on 2 degrees of freedom
Multiple R-squared: 0.9981,	Adjusted R-squared: 0.9944							Multiple R-squared: 0.9995,	Adjusted R-squared: 0.9984
F-statistic: 269 on 4 and 2 DF, p-value: 0.003708								F-statistic: 963.2 on 4 and 2 DF, p-value: 0.001037
Fig. 4e
Call:								Call:
lm(formula = NFκB(L) ~ ZR.PR + ZR.ZR + ZR.GCR + LAR.FF, data = X)								lm(formula = NFκBmRNA(L` ~ CR.ZR + LAR.ZR + ZR + CR.FF, data = X)
Residuals:								Residuals:
1 2 3 4 5 6 7								1 2 3 4 5 6 7
-1.687 4.419 -5.189 -2.084 -6.533 5.807 5.267								0.0003414 -0.0026210 0.0011120 -0.0012501 0.0008006 0.0032718 -0.0016547
Coefficients:								Coefficients:
Estimate Std. Error t value Pr(>|t|)								Estimate Std. Error t value Pr(>|t|)
(Intercept) 1200.2655 5.3867 222.821 2.01e-05 ***								(Intercept) 1.742e+00 2.700e-03 645.179 2.4e-06 ***
ZR.PR -3.4312 0.3103 -11.057 0.00808 **								CR.ZR -3.317e-03 1.196e-04 -27.732 0.00130 **
ZR.ZR -3.0849 0.3846 -8.021 0.01519 *								LAR.ZR -1.125e-03 6.801e-05 -16.537 0.00364 **
ZR.GCR -1.5941 0.2583 -6.171 0.02527 *								ZR -1.747e-02 1.063e-03 -16.431 0.00368 **
LAR.FF -1.0093 0.1854 -5.443 0.03213 *								CR.FF -3.959e-04 8.833e-05 -4.482 0.04635 *
---								---
Signif. codes: 0 ‘***’ 0.001 ‘**’ 0.01 ‘*’ 0.05 ‘.’ 0.1 ‘ ’ 1								Signif. codes: 0 ‘***’ 0.001 ‘**’ 0.01 ‘*’ 0.05 ‘.’ 0.1 ‘ ’ 1
Residual standard error: 8.882 on 2 degrees of freedom								Residual standard error: 0.003455 on 2 degrees of freedom
Multiple R-squared: 0.9985,	Adjusted R-squared: 0.9956							Multiple R-squared: 0.9997,	Adjusted R-squared: 0.999
F-statistic: 336.6 on 4 and 2 DF, p-value: 0.002964								F-statistic: 1497 on 4 and 2 DF, p-value: 0.0006675
Multiple R-squared: 1,	Adjusted R-squared: 1
F-statistic: 3.567e+04 on 5 and 1 DF, p-value: 0.00402

## Sheet: Fig. 5
Fig. 5a
	MRS	NO	eNOS	PGE2	COX2	RF	IL1β(S)	IL6(S)	TNFα(S)	IL1β(G)	IL6(G)	TNFα(G)	NFκB(G)	AKT	PI3K	TLR44	MYD88	NFκB(L)	TNF(L)	IL6(L)	LF
MRS	1	0.41443	0.59462	0.75679	-0.59462	0.84688	-0.82886	-0.75679	-0.5766	-0.95499	-0.99103	-0.73877	-0.93697	-0.88292	-0.77481	-0.84688	-0.84688	-0.99103	-0.95499	-0.99103	0.99103	*			*		*	*	*		*	*		*	*	*	*	*	*	*	*	*
NO	0.41443	1	0.89286	-0.03571	-0.57143	0.64286	-0.14286	-0.57143	-0.14286	-0.32143	-0.39286	-0.39286	-0.21429	-0.46429	-0.39286	-0.10714	-0.21429	-0.39286	-0.53571	-0.39286	0.39286		*	*
eNOS	0.59462	0.89286	1	0.10714	-0.60714	0.75	-0.32143	-0.71429	-0.28571	-0.53571	-0.57143	-0.60714	-0.42857	-0.57143	-0.60714	-0.25	-0.46429	-0.57143	-0.71429	-0.57143	0.57143		*	*
PGE2	0.75679	-0.03571	0.10714	1	-0.39286	0.5	-0.67857	-0.39286	-0.32143	-0.64286	-0.71429	-0.21429	-0.75	-0.5	-0.78571	-0.89286	-0.78571	-0.71429	-0.64286	-0.71429	0.71429	*			*											*	*	*
COX2	-0.59462	-0.57143	-0.60714	-0.39286	1	-0.78571	0.21429	0.92857	0.78571	0.39286	0.60714	0.17857	0.57143	0.67857	0.67857	0.53571	0.64286	0.60714	0.75	0.60714	-0.60714					*	*		*	*
RF	0.84688	0.64286	0.75	0.5	-0.78571	1	-0.71429	-0.85714	-0.64286	-0.71429	-0.82143	-0.64286	-0.67857	-0.92857	-0.75	-0.53571	-0.60714	-0.82143	-0.85714	-0.82143	0.82143	*				*	*		*			*			*				*	*	*	*
IL1β(S)	-0.82886	-0.14286	-0.32143	-0.67857	0.21429	-0.71429	1	0.39286	0.32143	0.82143	0.78571	0.75	0.67857	0.78571	0.57143	0.57143	0.5	0.78571	0.64286	0.78571	-0.78571	*						*			*	*			*				*		*	*
IL6(S)	-0.75679	-0.57143	-0.71429	-0.39286	0.92857	-0.85714	0.39286	1	0.85714	0.64286	0.78571	0.5	0.75	0.82143	0.67857	0.60714	0.75	0.78571	0.89286	0.78571	-0.78571	*				*	*		*	*		*			*				*	*	*	*
TNFα(S)	-0.5766	-0.14286	-0.28571	-0.32143	0.78571	-0.64286	0.32143	0.85714	1	0.5	0.64286	0.35714	0.67857	0.75	0.39286	0.53571	0.60714	0.64286	0.67857	0.64286	-0.64286					*			*	*
IL1β(G)	-0.95499	-0.32143	-0.53571	-0.64286	0.39286	-0.71429	0.82143	0.64286	0.5	1	0.96429	0.85714	0.92857	0.82143	0.60714	0.78571	0.78571	0.96429	0.89286	0.96429	-0.96429	*						*			*	*	*	*	*		*	*	*	*	*	*
IL6(G)	-0.99103	-0.39286	-0.57143	-0.71429	0.60714	-0.82143	0.78571	0.78571	0.64286	0.96429	1	0.75	0.96429	0.89286	0.71429	0.85714	0.85714	1	0.96429	1	-1	*					*	*	*		*	*		*	*		*	*	*	*	*	*
TNFα(G)	-0.73877	-0.39286	-0.60714	-0.21429	0.17857	-0.64286	0.75	0.5	0.35714	0.85714	0.75	1	0.64286	0.75	0.32143	0.35714	0.42857	0.75	0.67857	0.75	-0.75										*		*
NFκB(G)	-0.93697	-0.21429	-0.42857	-0.75	0.57143	-0.67857	0.67857	0.75	0.67857	0.92857	0.96429	0.64286	1	0.78571	0.67857	0.92857	0.92857	0.96429	0.92857	0.96429	-0.96429	*									*	*		*	*		*	*	*	*	*	*
AKT	-0.88292	-0.46429	-0.57143	-0.5	0.67857	-0.92857	0.78571	0.82143	0.75	0.82143	0.89286	0.75	0.78571	1	0.57143	0.60714	0.60714	0.89286	0.85714	0.89286	-0.89286	*					*	*	*		*	*		*	*				*	*	*	*
PI3K	-0.77481	-0.39286	-0.60714	-0.78571	0.67857	-0.75	0.57143	0.67857	0.39286	0.60714	0.71429	0.32143	0.67857	0.57143	1	0.71429	0.82143	0.71429	0.78571	0.71429	-0.71429	*			*											*		*		*
TLR44	-0.84688	-0.10714	-0.25	-0.89286	0.53571	-0.53571	0.57143	0.60714	0.53571	0.78571	0.85714	0.35714	0.92857	0.60714	0.71429	1	0.92857	0.85714	0.82143	0.85714	-0.85714	*			*						*	*		*			*	*	*	*	*	*
MYD88	-0.84688	-0.21429	-0.46429	-0.78571	0.64286	-0.60714	0.5	0.75	0.60714	0.78571	0.85714	0.42857	0.92857	0.60714	0.82143	0.92857	1	0.85714	0.89286	0.85714	-0.85714	*			*						*	*		*		*	*	*	*	*	*	*
NFκB(L)	-0.99103	-0.39286	-0.57143	-0.71429	0.60714	-0.82143	0.78571	0.78571	0.64286	0.96429	1	0.75	0.96429	0.89286	0.71429	0.85714	0.85714	1	0.96429	1	-1	*					*	*	*		*	*		*	*		*	*	*	*	*	*
TNF(L)	-0.95499	-0.53571	-0.71429	-0.64286	0.75	-0.85714	0.64286	0.89286	0.67857	0.89286	0.96429	0.67857	0.92857	0.85714	0.78571	0.82143	0.89286	0.96429	1	0.96429	-0.96429	*					*		*		*	*		*	*	*	*	*	*	*	*	*
IL6(L)	-0.99103	-0.39286	-0.57143	-0.71429	0.60714	-0.82143	0.78571	0.78571	0.64286	0.96429	1	0.75	0.96429	0.89286	0.71429	0.85714	0.85714	1	0.96429	1	-1	*					*	*	*		*	*		*	*		*	*	*	*	*	*
LF	0.99103	0.39286	0.57143	0.71429	-0.60714	0.82143	-0.78571	-0.78571	-0.64286	-0.96429	-1	-0.75	-0.96429	-0.89286	-0.71429	-0.85714	-0.85714	-1	-0.96429	-1	1	*					*	*	*		*	*		*	*		*	*	*	*	*	*
Fig. 5b
Response	Predictor	Estimate	Std.Error	DF	Crit.Value	P.Value	Std.Estimate
NFκB(L)	ZR*PR	-4.9466	1.1314	4	-4.3719	0.012	-0.6369	*
NFκB(L)	ZR^2	-4.564	1.4378	4	-3.1742	0.0337	-0.4624	*
MRS	NFκB(L)	-0.2623	0.0124	5	-21.1812	0	-0.9945	***
Fisher.C	df	P.Value
2.72	4	0.606
AIC	AICc	K	n
118.591	146.591	7	7
Fig. 5c
Response	Predictor	Estimate	Std.Error	DF	Crit.Value	P.Value	Std.Estimate
MyD88	ZR^2	-0.1626	0.0474	5	-3.4286	0.0187	-0.8376	*
PGE2	MyD88	-11.9172	4.1604	5	-2.8645	0.0352	-0.7883	*
Fisher.C	df	P.Value
2.569	2	0.277
AIC	AICc	K	n
99.283	115.283	6	7
Fig. 5d
Response	Predictor	Estimate	Std.Error	DF	Crit.Value	P.Value	Std.Estimate
TNF-α(L)	ZR	-8.4265	2.2386	4	-3.7642	0.0197	-0.5324	*
TNF-α(L)	ZR*GCR	-0.848	0.2276	4	-3.7266	0.0204	-0.5271	*
RF	TNF-α(L)	-0.3768	0.0624	5	-6.033	0.0018	-0.9377	**
Fisher.C	df	P.Value
1.923	4	0.75
AIC	AICc	K	n
100.287	128.287	7	7
Fig. 5e
Response	Predictor	Estimate	Std.Error	DF	Crit.Value	P.Value	Std.Estimate
IL-1β(G)	NF-κB(L)	0.5341	0.1227	5	4.3529	0.0073	0.8895	**
NF-κB(L)	LAR*ZR	-3.3987	1.0109	5	-3.362	0.0201	-0.8327	*
Fisher.C	df	P.Value
0.356	2	0.837
AIC	AICc	K	n
160.156	176.156	6	7
Fig. 5f
Response	Predictor	Estimate	Std.Error	DF	Crit.Value	P.Value	Std.Estimate
TNF-α(L)	ZR	-8.4265	2.2386	4	-3.7642	0.0197	-0.5324	*
TNF-α(L)	ZR*GCR	-0.848	0.2276	4	-3.7266	0.0204	-0.5271	*
IL-6(G)	TNF-α(L)	0.2383	0.0378	5	6.3112	0.0015	0.9426	**
Fisher.C	df	P.Value
2.482	4	0.648
AIC	AICc	K	n
93.24	121.24	7	7
Fig. 5g
Response	Predictor	Estimate	Std.Error	DF	Crit.Value	P.Value	Std.Estimate
IL6(L)	ZR	-2.2187	0.2342	4	-9.4722	0.0007	-0.7945	***
IL6(L)	CR*ZR	-0.129	0.0295	4	-4.3712	0.012	-0.3667	*
IL1β(S)	IL6(L)	14.4306	1.3755	5	10.491	0.0001	0.978	***
Fisher.C	df	P.Value
0.284	4	0.991
AIC	AICc	K	n
91.657	119.657	7	7
Fig. 5h
Response	Predictor	Estimate	Std.Error	DF	Crit.Value	P.Value	Std.Estimate
NF-κB(L)	ZR*PR	-4.7325	1.2927	4	-3.661	0.0216	-0.6093	*
NF-κB(L)	ZR*GCR	-2.9201	1.0428	4	-2.8002	0.0488	-0.466	*
IL-6(L)	ZR	-1.7778	0.2924	4	-6.0809	0.0037	-0.6366	**
IL-6(L)	ZR*PR	-0.1574	0.0368	4	-4.2728	0.0129	-0.4473	*
IL-6(S)	NF-κB(L)	0.0417	0.0083	4	5.0048	0.0075	0.6304	**
IL-6(S)	IL-6(L)	0.5581	0.184	4	3.0339	0.0386	0.3822	*
Fisher.C	df	P.Value
8.047	12	0.781
AIC	AICc	K	n
126.957	186.957	12	7
Fig. 5i
Response	Predictor	Estimate	Std.Error	DF	Crit.Value	P.Value	Std.Estimate
NF-κB(L)	ZR*PR	-4.7325	1.2927	4	-3.661	0.0216	-0.6093	*
NF-κB(L)	ZR*GCR	-2.9201	1.0428	4	-2.8002	0.0488	-0.466	*
Akt	NF-κB(L)	0.0319	0.0038	5	8.2945	0.0004	0.9655	***
Fisher.C	df	P.Value
3.605	4	0.462
AIC	AICc	K	n
103.43	131.43	7	7
Fig. 5j
Response	Predictor	Estimate	Std.Error	DF	Crit.Value	P.Value	Std.Estimate
IL-6(L)	ZR	-2.5873	0.4698	5	-5.5076	0.0027	-0.9265	**
NF-κB(G)	IL-6(L)	37.7427	5.2676	5	7.165	0.0008	0.9546	***
Fisher.C	df	P.Value
0.398	2	0.82
AIC	AICc	K	n
120.732	136.732	6	7

## Sheet: Fig. 6
Fig. 6a
The coefficient after z-score standardization
ncomp=2	MRS	NO	eNOS	PGE2	COX2	RF	IL1β(S)	IL6(S)	TNF(S)	IL1β(G)	IL6(G)	TNF(G)	NFκB(G)	AKT	PI3K
Muribaculaceae:UBA7173	1.32323	0.790344	1.21351	2.08608	0.163696	0.998111	-1.63085	-1.47406	-1.37729	-0.998427	-1.02941	-0.0560377	-1.85875	-1.06502	-2.01854
Eubacterium_J	-0.0269955	1.11565	1.06914	0.34375	-0.0190254	-0.0407062	0.107535	0.0633468	0.10297	0.165514	0.0255284	0.701924	-0.210104	0.0478404	-0.81134
Lawsonibacter	-0.793816	-0.613221	-0.920693	-0.72087	-0.370294	-0.467073	1.11632	0.960933	1.54195	0.524004	0.396154	0.0534227	1.34689	0.710957	0.767904
Kineothrix	0.400575	0.339572	0.349651	-0.0908476	-0.361526	0.804482	0.123613	-0.11954	-0.0287832	-0.800369	-0.551987	-0.823424	0.441702	-0.657568	-0.129565
Muribaculaceae:CAG_485	-1.63362	-0.337297	-1.08747	-1.0962	0.446638	-1.64618	1.04437	1.43087	0.662714	1.86902	1.60723	1.88494	0.97514	1.68754	1.4054
Butyribacter	0.0172315	1.21712	1.17195	0.192838	-0.657719	0.00362252	0.006543	-0.0463209	-0.0898229	0.339141	-0.288457	0.482683	-0.465414	-0.00155113	-0.787263
Bacilliculturomica	0.545657	0.254702	0.40105	1.80296	1.05256	0.12695	-1.13169	-0.770615	-0.81767	-0.291914	0.0278297	0.95647	-1.25085	-0.195106	-1.35992
Lachnospiraceae:CAG_194	0.359529	0.331977	0.463474	-0.147526	1.08802	0.586359	0.144775	-0.0594088	-0.210482	-1.10544	0.179029	-0.420488	0.58959	-0.661445	-0.0108602
Bacteroides_H	0.235953	-1.15934	-1.10556	0.0267979	0.466608	0.311991	-0.308044	-0.23111	-0.299683	-0.616932	-0.0401099	-0.730946	0.239833	-0.305958	0.59477
Acutalibacter	-0.484033	1.35684	0.730027	-0.362394	-1.43588	-0.151508	0.295847	0.453114	-0.400237	1.06234	-0.200999	0.890468	-0.036861	0.403828	-0.0451349
Ruthenibacterium	-0.328146	0.226883	-0.292645	-0.443917	-0.243206	-0.375854	-0.590788	-0.0274628	-1.85646	0.892752	0.286827	0.825831	-0.660168	0.295752	0.814341
Lachnospiraceae:14_2	-0.473327	1.04794	0.509346	-0.328042	0.0898995	-0.209733	0.34341	0.531555	-0.454104	0.546385	0.489205	1.09982	0.356339	0.330179	0.177166
Paramuribaculum	-0.55461	1.35973	0.862787	-0.29169	-0.422068	-0.384757	0.40515	0.544882	-0.207686	0.901338	0.330065	1.25057	0.0908895	0.490824	-0.13126
Anaerotignum	-0.993086	-0.564266	-1.04216	-0.85516	0.642815	-0.789497	0.9243	1.05041	0.73526	0.693782	1.09777	0.785975	1.26432	0.890481	1.17883
Dysosmobacter	-0.978512	-0.773936	-1.08307	-0.624937	0.217922	-0.825778	1.10172	1.05815	1.58089	0.726449	0.833603	0.534785	1.29288	0.983725	0.817311
Facklamia_A	0.760673	-0.0159673	0.109032	1.6671	-0.0794217	0.610261	-1.12438	-0.898172	-0.689668	-0.487633	-0.718646	0.0433704	-1.11164	-0.488684	-1.22334
Lacrimispora	-0.925288	-0.656343	-0.494549	0.11894	2.7331	-1.28855	1.15219	1.03858	2.19816	0.18127	1.9404	1.46506	1.26642	1.09123	0.000948039
Fournierella	-0.324336	-0.509045	-0.609293	-0.215853	-0.361069	-0.0312275	0.752824	0.528209	1.35633	0.00301771	-0.00918348	-0.317208	0.997385	0.267913	0.231945
Eggerthellaceae:UBA9715	0.934254	-0.375236	0.494748	1.57216	2.00893	0.222889	-1.02192	-1.06903	-0.150936	-1.24899	0.103761	-0.100273	-1.12126	-0.659321	-1.42295
Jeotgalicoccus_A	2.55535	0.170471	0.780651	2.50757	-1.14803	2.61586	-2.66346	-2.59214	-2.5927	-2.36213	-2.71679	-2.21377	-2.3511	-2.47008	-2.05619
Corynebacterium	1.63807	0.34457	0.504802	2.07484	-1.59737	1.74679	-1.97177	-1.75969	-1.87393	-1.09011	-2.14475	-1.11184	-1.90669	-1.4542	-1.66664
Paludicola	-0.346875	-0.661643	-0.754328	0.473145	1.02452	-0.525028	0.0374525	0.249172	0.444114	0.240481	0.713879	0.802139	0.194987	0.531717	0.0452433
Limivicinus	-0.449781	-0.473853	-0.664627	0.0886887	1.91522	-0.848448	-0.372634	0.148034	-0.902549	0.442458	1.32582	1.38456	-0.23979	0.570886	0.581844
Lachnospiraceae:CAG_95	1.76914	0.154921	0.640624	0.545379	0.311124	2.11797	-1.23744	-1.46171	-1.92535	-2.5342	-1.35856	-2.21511	-0.486203	-2.18419	-0.472494
Ligilactobacillus	-0.952356	-1.12108	-0.809188	-0.564844	4.09791	-1.59268	0.873711	0.916641	1.17775	-0.0464081	2.67767	1.44226	1.14727	0.983269	0.894843
Ruminiclostridium_E	-0.376022	0.649504	0.102579	0.308679	-0.775795	-0.190309	-0.000397114	0.287671	-0.252307	0.856769	-0.0327898	1.02412	-0.135246	0.469158	-0.206429
Evtepia	-0.137361	0.625554	0.128684	0.50038	-0.409559	0.0190953	-0.315254	0.0404992	-0.748587	0.534683	-0.0503246	0.943567	-0.327924	0.211223	-0.256328
Anaerotruncus	1.60254	-1.52589	-0.56776	1.07313	0.231254	1.5657	-0.982109	-1.41425	0.0849963	-2.37176	-1.40022	-2.69829	-0.378239	-1.64276	-0.711207
Roseburia	0.487418	-0.418877	-0.374615	1.24596	0.983851	0.224531	-1.10221	-0.698155	-1.10751	-0.414039	0.0414354	0.414605	-0.88454	-0.274313	-0.498879
Erysipelatoclostridium	1.43926	0.135262	0.883866	0.939429	-0.26774	1.27541	-1.1483	-1.41958	-0.858767	-1.57363	-1.36007	-1.63625	-1.19273	-1.47387	-1.20304
Ventrimonas	-0.00777816	0.889964	0.662089	-0.250138	0.232461	0.277102	0.20398	0.183014	-0.435853	-0.222992	0.13658	0.273449	0.357538	-0.225954	-0.00610147
Borkfalkia	-0.403387	-0.769842	-0.833816	0.135021	0.519868	-0.385408	0.475516	0.456866	1.11949	0.129196	0.483175	0.278701	0.700041	0.492259	0.183645
Vip values
	MRS	NO	eNOS	PGE2	COX2	RF	IL1β(S)	IL6(S)	TNF(S)	IL1β(G)	IL6(G)	TNF(G)	NFκB(G)	AKT	PI3K
Muribaculaceae:UBA7173	1.4475	0.965559	1.17885	1.94332	0.741837	1.20949	1.7046	1.46331	1.04761	1.22061	1.09313	0.171963	1.58269	1.16896	1.91757
Eubacterium_J	0.937016	1.61056	1.51098	0.691582	1.3728	1.21579	0.624416	0.648859	0.863426	0.633982	1.30364	0.337252	0.673266	0.983978	1.36037
Lawsonibacter	0.946137	0.412225	0.890213	0.431805	0.13775	0.314868	1.36563	1.29532	1.39745	0.783093	0.392482	1.08759	1.55542	0.926469	0.596843
Kineothrix	0.651234	1.04831	0.782398	0.587098	1.17324	1.20995	0.0850504	0.164586	0.206934	0.781853	1.03892	0.382361	0.319471	0.756847	0.840067
Muribaculaceae:CAG_485	1.81815	1.01336	1.4314	0.937318	0.938008	1.561	1.48301	1.7009	1.23103	1.95075	1.48056	1.52071	1.34258	1.8086	1.51982
Butyribacter	1.00589	1.59005	1.64177	0.276188	1.29412	1.06198	0.796707	0.876571	1.18705	0.61805	1.28716	0.584022	1.04132	1.10595	1.19948
Bacilliculturomica	0.416014	0.13154	0.179386	1.80091	0.337911	0.298351	0.901292	0.521221	0.361261	0.276493	0.0688723	0.914239	0.780827	0.0923403	1.13563
Lachnospiraceae:CAG_194	0.752173	1.0326	0.879099	0.551423	1.07223	1.16253	0.21281	0.303788	0.367073	1.08497	0.966686	0.207438	0.364435	0.86787	0.83732
Bacteroides_H	0.889779	1.4672	1.56509	0.0224629	1.13397	0.877193	0.711439	0.820777	1.18668	0.526024	1.13762	0.688738	1.01282	1.01974	0.99573
Acutalibacter	0.41746	1.56505	1.1422	0.239267	1.4836	0.903113	0.194259	0.280482	0.613647	0.67974	1.05852	0.554629	0.209346	0.529393	0.76491
Ruthenibacterium	0.744597	0.821853	0.715387	0.925699	0.969662	1.08232	0.367538	0.313412	0.845469	1.02362	0.954295	0.41597	0.394976	0.700015	1.18137
Lachnospiraceae:14_2	0.297926	1.30981	0.822929	0.496485	1.17962	0.886552	0.265993	0.388806	0.30975	0.34324	0.873996	0.86367	0.296219	0.348101	0.722761
Paramuribaculum	0.558894	1.63995	1.29698	0.322303	1.38398	0.996595	0.264387	0.328892	0.691472	0.548904	1.12253	0.701529	0.31666	0.666798	0.911018
Anaerotignum	1.26917	0.696476	1.21361	0.540329	0.485671	0.733289	1.39214	1.48439	1.32494	1.06029	0.937235	1.30724	1.61795	1.25081	1.04226
Dysosmobacter	1.21696	0.755122	1.2168	0.374874	0.371228	0.70782	1.43035	1.45024	1.57775	1.02011	0.819391	1.25665	1.60704	1.25878	0.778567
Facklamia_A	0.487411	0.0777055	0.299681	1.71987	0.0696183	0.457422	0.79004	0.549821	0.566062	0.320852	0.301665	0.853522	0.633369	0.243406	0.988674
Lacrimispora	0.721897	0.390982	0.564792	0.780251	0.942755	0.664599	0.993568	0.980028	1.51477	0.188531	0.913558	1.33871	1.20438	0.872428	0.189183
Fournierella	0.445918	0.215253	0.528008	0.519827	0.357064	0.21372	0.930446	0.857396	1.15696	0.28015	0.0169261	0.949322	1.20816	0.48169	0.13451
Eggerthellaceae:UBA9715	0.901217	0.384274	0.303059	1.19191	0.946089	0.124383	1.25213	1.17692	0.417916	1.21303	0.0790946	0.639623	1.1498	0.620459	1.00922
Jeotgalicoccus_A	1.97679	0.361426	0.589767	2.27931	0.645559	1.8062	2.17964	1.97477	1.34151	1.91701	1.45577	1.1542	1.64367	1.69887	1.76968
Corynebacterium	1.19341	0.37747	0.31007	2.01893	0.797066	1.25802	1.49126	1.21184	0.851791	0.836713	1.11565	0.601319	1.20307	0.910492	1.44127
Paludicola	0.846137	0.915957	1.1957	0.667624	0.796139	0.646042	0.656873	0.900058	1.23262	0.648331	0.902211	1.26117	0.95833	1.06639	0.353554
Limivicinus	0.99846	1.34901	1.31676	0.255964	1.62266	1.33661	0.414682	0.639668	0.824528	0.827599	1.5052	0.936859	0.463196	1.13346	1.09161
Lachnospiraceae:CAG_95	1.61178	0.794073	0.91763	0.719955	0.815423	1.71777	1.14923	1.29727	1.21385	2.12897	1.20368	1.34345	0.535954	1.75458	0.918372
Ligilactobacillus	0.972726	1.43089	1.15472	0.629118	2.18045	1.48148	0.768629	0.783573	0.932456	0.270518	1.81189	0.772045	0.893531	1.01153	1.15233
Ruminiclostridium_E	0.305235	0.649722	0.0918551	0.805126	0.755508	0.427003	0.333426	0.554764	0.418122	0.716769	0.330289	1.23602	0.481978	0.394132	0.499664
Evtepia	0.174781	0.572001	0.0683693	0.947372	0.611684	0.426477	0.254807	0.463293	0.488344	0.495733	0.27824	1.2287	0.470767	0.286911	0.514045
Anaerotruncus	1.01983	1.26539	0.82145	0.861529	0.775083	0.764259	0.698587	0.948036	0.537951	1.67741	0.602493	1.45577	0.205223	0.903439	0.396536
Roseburia	0.492276	0.891141	1.01295	1.16482	0.87617	0.466255	0.705938	0.460174	0.942109	0.291875	0.750231	0.93511	0.526431	0.727843	0.267063
Erysipelatoclostridium	1.52253	0.448528	1.06277	0.624081	0.286725	0.966008	1.50358	1.6763	1.26056	1.6132	0.967732	1.63303	1.52302	1.50021	1.02553
Ventrimonas	0.636624	1.40124	1.10483	0.490937	1.29639	1.1612	0.183559	0.228025	0.540909	0.516418	1.11031	0.227725	0.208816	0.744851	0.908374
Borkfalkia	0.780194	0.720237	1.0593	0.571157	0.40004	0.383192	0.887719	0.997904	1.36437	0.540814	0.619234	1.17342	1.20574	0.934938	0.262976
Fig. 6b
Response	Predictor	Estimate	Std.Error	DF	Crit.Value	P.Value	Std.Estimate
Paramuribaculum	FF	-0.0017	0.0005	5	-3.1111	0.0265	-0.812	*
NO	Paramuribaculum	4025.23	733.481	5	5.4878	0.0027	0.9261	**
Fisher.C	df	P.Value
4.812	2	0.09
AIC	AICc	K	n
-5.319	10.681	6	7
Fig. 6c
Response	Predictor	Estimate	Std.Error	DF	Crit.Value	P.Value	Std.Estimate
Ligilactobacillus	FF^2	0.0008	0.0001	4	15.7824	0.0001	0.8243	***
Ligilactobacillus	ZR	-0.0047	0.0003	4	-14.7493	0.0001	-0.7703	***
COX2	Ligilactobacillus	1421.03	236.289	5	6.014	0.0018	0.9373	**
Fisher.C	df	P.Value
2.269	4	0.686
AIC	AICc	K	n
-14.007	13.993	7	7
Fig. 6f
Response	Predictor	Estimate	Std.Error	DF	Crit.Value	P.Value	Std.Estimate
Lachnospiraceae:CAG_95	CR*PR	0	0	5	3.314	0.0211	0.829	*
IL1β(G)	Lachnospiraceae:CAG_95	-31366.5	11744.7	5	-2.6707	0.0443	-0.7667	*
Fisher.C	df	P.Value
3.546	2	0.17
AIC	AICc	K	n
9.247	25.247	6	7
Fig. 6g
Response	Predictor	Estimate	Std.Error	DF	Crit.Value	P.Value	Std.Estimate
Ligilactobacillus	FF	0.0049	0.0005	4	9.5558	0.0007	0.8057	***
Ligilactobacillus	ZR	-0.0044	0.0005	4	-8.6621	0.001	-0.7304	***
Acutalibacter	FF	-0.0008	0	3	-67.9534	0	-0.9645	***
Acutalibacter	ZR	0.0007	0	3	37.5071	0	0.8281	***
Acutalibacter	LAR*ZR	0	0	3	-19.7702	0.0003	-0.4297	***
Muribaculaceae:CAG_485	ZR*GCR	-0.0009	0.0003	5	-2.9868	0.0306	-0.8005	*
IL6(G)	Muribaculaceae:CAG_485	122.196	32.1009	3	3.8066	0.0319	0.3528	*
IL6(G)	Acutalibacter	5352.3	949.067	3	5.6395	0.011	1.1556	*
IL6(G)	Ligilactobacillus	1107.43	139.721	3	7.926	0.0042	1.6792	**
Fisher.C	df	P.Value
28.383	26	0.34
AIC	AICc	K	n
-172.322	-24.322	17	7

## Sheet: Fig. 7
Fig. 7b
The coefficient after zscore standardization
ncomp=3	MRS	NO	eNOS	PGE2	COX2	RF	IL1β(S)	IL6(S)	TNFα(S)	IL1β(G)	IL6(G)	TNFα(G)	NFκB(G)	AKT	PI3K
P1	1.41251	1.19901	1.13892	0.811552	-0.602737	1.32461	-1.78464	-1.45181	-2.08926	-0.670022	-0.917033	-0.528166	-1.71698	-1.31022	-0.357281
P2	1.2804	0.177026	0.621751	1.3303	0.90558	1.23408	-0.565974	-0.62496	-0.548022	-2.22571	-0.134134	-0.2397	0.198801	-1.11156	-0.534678
P3	1.5677	0.544132	0.627666	1.83254	-1.094	1.83829	-1.00737	-1.17384	-0.483407	-1.61183	-1.55125	-1.07339	-0.605585	-1.4264	-1.26382
P4	0.87001	1.02743	1.5605	0.91061	0.0639097	0.551089	-0.157509	-0.339738	-0.0774294	-0.638968	-0.283148	0.0946455	-0.353996	-0.445465	-1.24573
P5	1.25598	0.314098	0.684664	1.07249	1.28644	0.735451	-1.64538	-1.20861	-1.86783	-1.29458	0.302688	0.0841496	-1.2769	-1.0024	-0.105298
P6	0.239634	1.0908	1.63257	-0.605056	0.62864	-0.318683	0.19853	0.127183	-0.387896	0.327603	0.551019	0.442841	-0.321669	0.138755	-0.158464
P7	0.528056	-0.578294	0.299375	-0.893678	0.889102	-0.219324	-0.126125	-0.435152	-0.338214	-0.43731	0.413308	-1.1436	-0.425257	-0.3198	0.569136
P8	0.613535	-0.109423	0.266886	-0.601678	-0.0725275	0.409628	-0.190143	-0.443446	-0.417665	-0.459946	-0.26844	-1.15839	-0.260044	-0.550755	0.478915
P9	0.153771	0.648096	0.199921	0.94998	0.388124	0.374358	-0.403393	0.065444	-0.500673	0.0872864	0.305003	1.18299	-0.0678873	0.115689	-0.0136586
P10	1.95591	0.342857	1.50757	1.68045	0.716244	1.66955	-1.21948	-1.46709	-0.823376	-2.10977	-0.487471	-0.934878	-1.19452	-1.43948	-1.62325
P11	1.13791	0.0239286	-0.249448	2.75896	-1.67326	1.45676	-1.14019	-1.137	0.245458	-0.471024	-1.71252	-0.722295	-1.04177	-0.767578	-1.78881
P12	0.0346907	-1.03261	-0.898919	0.821434	-0.719363	0.189214	0.724148	0.23123	1.81517	0.0501975	-0.569944	-0.838909	0.639427	0.297045	-0.580935
P13	0.00575391	1.49654	0.790824	-2.07066	-0.848626	0.891542	0.579182	0.581091	-1.04073	-0.00872425	-0.332766	-0.169664	1.02449	-0.413726	1.84971
P14	-0.402518	-1.26455	-1.03794	1.37208	1.00752	-0.500993	0.975314	0.800684	2.07626	0.00169857	0.757978	0.702252	1.13446	0.973159	-0.589137
P15	1.3152	2.47108	1.92984	1.04194	-1.3117	2.10374	-0.758289	-0.578928	-1.44378	-1.22696	-1.37611	0.268258	-0.170977	-1.36512	-0.773675
P16	0.399929	1.35499	1.04417	0.240362	-1.32542	0.683397	-0.155932	-0.153488	-0.295357	0.553977	-0.853246	0.0210004	-0.440097	-0.203895	-0.498698
P17	-1.23421	0.819172	0.245112	-1.91329	-0.410606	-0.565069	2.09184	1.88939	1.23095	1.49709	0.574088	0.945231	1.96718	1.26662	1.28633
P18	0.939473	1.06801	1.30461	1.37531	-0.620309	0.767147	-0.589661	-0.63915	-0.228579	-0.270399	-0.748798	-0.00415887	-0.859464	-0.506639	-1.47001
Vip values
	MRS	NO	eNOS	PGE2	COX2	RF	IL1β(S)	IL6(S)	TNFα(S)	IL1β(G)	IL6(G)	TNFα(G)	NFκB(G)	AKT	PI3K
P1	1.33946	0.85583	0.880155	1.19488	0.865283	1.26504	1.85304	1.54326	2.03413	0.868561	1.14962	0.850582	1.81417	1.36225	0.754147
P2	0.527306	0.696239	0.500844	0.487225	0.76632	0.473144	0.268773	0.335219	0.339023	1.39242	0.318299	0.275687	0.460107	0.59191	0.390203
P3	1.58358	0.487189	0.789711	1.25758	1.25617	1.65273	1.2749	1.48238	0.973391	1.68671	1.56299	1.60831	1.09665	1.62199	1.20288
P4	0.511692	1.3637	1.5435	0.774937	0.857385	0.533277	0.219887	0.386483	0.274223	0.422934	0.769108	0.159695	0.50894	0.521234	1.39777
P5	0.656888	0.619957	0.629273	0.773905	1.08518	0.455901	1.17918	0.816921	1.2398	0.808479	0.612844	0.332643	0.878439	0.637726	0.577595
P6	0.0560039	1.35955	1.45061	0.363627	0.58116	0.191146	0.131657	0.0986481	0.275587	0.317821	0.390338	0.371626	0.388852	0.138594	0.874096
P7	0.94999	0.60719	0.238018	0.484005	0.540623	0.769391	0.810894	1.04092	0.620771	1.17423	0.727119	1.5464	0.768669	1.00777	0.421371
P8	1.15526	0.321656	0.366358	0.508774	0.763864	1.06147	0.954888	1.17913	0.812058	1.28905	1.03372	1.69216	0.855534	1.23767	0.547241
P9	0.923841	0.356305	0.583227	0.567638	0.961959	0.934619	0.586519	0.863741	0.470692	1.00237	1.05609	1.49169	0.617205	0.983683	0.743451
P10	1.65893	0.53865	1.15347	1.3124	0.760454	1.49265	1.1394	1.37523	0.819712	1.69402	1.05259	1.20372	1.1554	1.38698	1.4479
P11	1.37502	0.546712	0.687624	1.7918	1.42603	1.43773	1.44438	1.42655	1.03823	0.968495	1.54341	1.16373	1.44401	1.25135	1.41715
P12	0.779398	0.678696	0.498433	0.451016	0.850216	0.80001	0.436654	0.665158	0.910198	0.893566	0.903192	1.32845	0.422427	0.762596	0.659693
P13	0.376917	0.60942	0.308298	1.26167	0.68697	0.626207	0.288693	0.327362	0.571344	0.501082	0.512931	0.667162	0.519061	0.56943	0.93751
P14	1.05264	1.1482	1.11053	0.720135	1.19713	1.11638	1.27905	1.16114	1.76274	0.684336	1.20618	0.960934	1.38654	1.19076	0.750118
P15	0.7657	1.82798	1.52237	0.69989	1.20907	1.23035	0.543856	0.500698	0.961475	0.716574	1.07657	0.139438	0.464322	0.929534	0.980378
P16	0.740276	1.65988	1.53195	0.82928	1.59805	0.948441	0.667638	0.708582	0.887433	0.392873	1.29617	0.449599	1.01573	0.794317	1.27062
P17	1.11524	0.696731	0.338967	1.45156	0.386447	0.665546	1.65885	1.41133	1.18102	1.09658	0.351879	0.771082	1.44114	0.955277	0.563772
P18	0.793907	1.55604	1.62265	1.22668	1.23721	0.855843	0.706062	0.760492	0.722759	0.374032	1.14071	0.310578	1.07439	0.76436	1.63006
Fig. 7c
Response	Predictor	Estimate	Std.Error	DF	Crit.Value	P.Value	Std.Estimate
P1	ZR*ZR	0.1128	0.0419	5	2.6951	0.043	0.7696	*
P10	LAR*GCR	0.001	0.0002	5	5.6657	0.0024	0.9302	**
MRS	P10	23.8859	2.3129	4	10.3272	0.0005	0.7674	***
MRS	P1	0.3514	0.0618	4	5.6899	0.0047	0.4228	**
Fisher.C	df	P.Value
6.462	10	0.775
AIC	AICc	K	n
50.103	86.103	10	7
Fig. 7d
Response	Predictor	Estimate	Std.Error	DF	Crit.Value	P.Value	Std.Estimate
P18	GCR^2	0.0035	0.0011	5	3.1183	0.0263	0.8127	*
eNOS	P18	25.6672	7.3418	5	3.4961	0.0174	0.8424	*
Fisher.C	df	P.Value
0.052	2	0.974
AIC	AICc	K	n
40.333	56.333	6	7
Fig. 7e
Response	Predictor	Estimate	Std.Error	DF	Crit.Value	P.Value	Std.Estimate
P16	ZR*GCR	0.0259	0.0099	5	2.6133	0.0475	0.7598	*
P3	LAR*ZR	0.0148	0.0027	5	5.5964	0.0025	0.9286	**
COX-2	P16	-19.6514	4.1723	4	-4.71	0.0092	-0.7165	**
COX-2	P3	-16.9259	5.7984	4	-2.9191	0.0433	-0.4441	*
Fisher.C	df	P.Value
13.148	10	0.215
AIC	AICc	K	n
67.223	103.223	10	7
Fig. 7f
Response	Predictor	Estimate	Std.Error	DF	Crit.Value	P.Value	Std.Estimate
P3	LAR*ZR	0.0122	0.0033	5	3.7144	0.0138	0.8567	*
RF	P3	32.5512	8.0831	5	4.0271	0.0101	0.8743	*
Fisher.C	df	P.Value
2.855	2	0.24
AIC	AICc	K	n
52.364	68.364	6	7
Fig. 7g
Response	Predictor	Estimate	Std.Error	DF	Crit.Value	P.Value	Std.Estimate
P1	ZR	0.8139	0.1876	5	4.3377	0.0074	0.8888	**
IL-1β(S)	P1	-38.9681	10.0593	5	-3.8738	0.0117	-0.8661	*
Fisher.C	df	P.Value
3.056	2	0.217
AIC	AICc	K	n
101.332	117.332	6	7
Fig. 7h
Response	Predictor	Estimate	Std.Error	DF	Crit.Value	P.Value	Std.Estimate
P11	ZR*FF	0.0056	0.001	5	5.5669	0.0026	0.9279	**
IL-6(S)	P11	-113.811	30.8703	5	-3.6868	0.0142	-0.855	*
Fisher.C	df	P.Value
1.324	2	0.516
AIC	AICc	K	n
19.012	35.012	6	7
Fig. 7i
Response	Predictor	Estimate	Std.Error	DF	Crit.Value	P.Value	Std.Estimate
P1	ZR	0.8139	0.1876	5	4.3377	0.0074	0.8888	**
TNF-α(S)	P1	-17.899	4.0655	5	-4.4027	0.007	-0.8916	**
Fisher.C	df	P.Value
0.03	2	0.985
AIC	AICc	K	n
88.648	104.648	6	7
Fig. 7j
Response	Predictor	Estimate	Std.Error	DF	Crit.Value	P.Value	Std.Estimate
P10	LAR*ZR	0.0013	0.0005	5	2.7544	0.0401	0.7764	*
IL-1β(G)	P10	-1347.15	308.633	5	-4.3649	0.0073	-0.89	**
Fisher.C	df	P.Value
0.244	2	0.885
AIC	AICc	K	n
52.284	68.284	6	7
Fig. 7k
Response	Predictor	Estimate	Std.Error	DF	Crit.Value	P.Value	Std.Estimate
P3	LAR*ZR	0.0148	0.0027	5	5.5964	0.0025	0.9286	**
P16	ZR*GCR	0.0259	0.0099	5	2.6133	0.0475	0.7598	*
IL-6(G)	P3	-11.7337	1.4603	4	-8.0353	0.0013	-0.7077	**
IL-6(G)	P16	-5.8968	1.0507	4	-5.612	0.005	-0.4942	**
Fisher.C	df	P.Value
9.492	10	0.486
AIC	AICc	K	n
47.918	83.918	10	7
Fig. 7l
Response	Predictor	Estimate	Std.Error	DF	Crit.Value	P.Value	Std.Estimate
P8	LAR*GCR	0.0065	0.002	5	3.1976	0.0241	0.8195	*
P10	LAR*GCR	0.001	0.0002	5	5.6657	0.0024	0.9302	**
TNF-α(G)	P8	-90.6166	9.9517	4	-9.1056	0.0008	-0.6939	***
TNF-α(G)	P10	-396.372	76.6053	4	-5.1742	0.0066	-0.3943	**
Fisher.C	df	P.Value
4.951	4	0.292
AIC	AICc	K	n
26.377	62.377	10	7
Fig. 7m
Response	Predictor	Estimate	Std.Error	DF	Crit.Value	P.Value	Std.Estimate
P18	GCR^2	0.0035	0.0011	5	3.1183	0.0263	0.8127	*
P10	GCR*PR	0.0008	0.0002	4	3.9527	0.0168	0.6836	*
P10	ZR^2	0.0026	0.0007	4	3.8401	0.0185	0.6641	*
PI3K	P18	-22.3281	4.9054	4	-4.5518	0.0104	-0.6257	*
PI3K	P10	-86.1424	21.5846	4	-3.9909	0.0163	-0.5486	*
Fisher.C	df	P.Value
13.626	14	0.478
AIC	AICc	K	n
4.948	52.948	11	7
Fig. 7n
Response	Predictor	Estimate	Std.Error	DF	Crit.Value	P.Value	Std.Estimate
AKT	P3	-7.2366	1.9421	5	-3.7261	0.0136	-0.8575	*
P3	LAR*ZR	0.0148	0.0027	5	5.5964	0.0025	0.9286	**
Fisher.C	df	P.Value
0.876	2	0.645
AIC	AICc	K	n
38.008	54.008	6	7
Fig. 7o
Response	Predictor	Estimate	Std.Error	DF	Crit.Value	P.Value	Std.Estimate
P1	ZR	0.8139	0.1876	5	4.3377	0.0074	0.8888	**
NF-κ B(G)	P1	-106.838	24.9905	5	-4.2751	0.0079	-0.8861	**
Fisher.C	df	P.Value
2.473	2	0.29
AIC	AICc	K	n
114.072	130.072	6	7
