# Supplementary material for: Gastric mucosal repair by Men’s Huwei Powder via EGF-NO/PGE2-PI3K-TLR4 in RELISH: Restoring Equilibrium through long-term integration of synergistic health
Source: Front Pharmacol. 2025 Jul 11;16:1594089. doi: 10.3389/fphar.2025.1594089 (PMC12289676; doi:10.3389/fphar.2025.1594089)
Supplement: Supplementary file 2 [file Table3.xlsx]

## Sheet: Supplementary Fig. S1a-c
Extended Fig. a-c
Descriptives
		N	Mean	Std. Deviation	Std. error	95% Confidence Interval for Mean		Minimum	Maximum
						Lower Bound	Upper Bound
Chao1	Control	3	545.908	86.3611	49.8606	331.375	760.441	469.15	639.42
	Model	3	857.951	94.9935	54.8445	621.974	1093.93	769.87	958.61
	MHWP	3	629.398	57.4494	33.1684	486.685	772.11	569.47	684
	总计	9	677.752	156.582	52.194	557.393	798.112	469.15	958.61
Shannon	Control	3	5.1959	0.35781	0.20658	4.307	6.0847	4.83	5.54
	Model	3	6.8421	0.21522	0.12425	6.3075	7.3767	6.69	7.09
	MHWP	3	5.3902	0.20087	0.11598	4.8912	5.8892	5.27	5.62
	总计	9	5.8094	0.8128	0.27093	5.1846	6.4342	4.83	7.09
Simpson	Control	3	0.906	0.01156	0.00668	0.8772	0.9347	0.9	0.92
	Model	3	0.9729	0.00455	0.00262	0.9616	0.9842	0.97	0.98
	MHWP	3	0.916	0.0327	0.01888	0.8348	0.9972	0.88	0.94
	总计	9	0.9316	0.03584	0.01195	0.9041	0.9592	0.88	0.98
Test of Homogeneity of Variance
Levene's Test of Equality of Variances		Levene Statistic	df1	df2	Sig.
Chao1	Based on Mean	0.394	2	6	0.691
	Based on Median	0.198	2	6	0.825
	Based on Median and Adjusted df	0.198	2	5.23	0.826
	Based on Trimmed Mean	0.379	2	6	0.7
Shannon	Based on Mean	0.477	2	6	0.642
	Based on Median	0.34	2	6	0.725
	Based on Median and Adjusted df	0.34	2	5.887	0.725
	Based on Trimmed Mean	0.472	2	6	0.645
Simpson	Based on Mean	6.129	2	6	0.035
	Based on Median	1.045	2	6	0.408
	Based on Median and Adjusted df	1.045	2	2.503	0.468
	Based on Trimmed Mean	5.433	2	6	0.045
ANOVA
		Sum of Squares	df	Mean Square	F	Sig.
Chao1	Between Groups	156578	2	78289.2	11.873	0.008
	Within Groups	39564.9	6	6594.15
	Total	196143	8
Shannon	Between Groups	4.856	2	2.428	33.925	0.001
	Within Groups	0.429	6	0.072
	Total	5.285	8
Simpson	Between Groups	0.008	2	0.004	9.598	0.014
	Within Groups	0.002	6	0
	Total	0.01	8
Multiple Comparisons
		(I) V1	(J) V1	Mean Difference (I-J)	Std. Error	Sig.	95% Confidence Interval
Lower Bound
Chao1	Games-Howell	Control	Model	-312.04333*	74.1215	0.03	-577.32	-46.7667
			MHWP	-83.4897	59.8851	0.435	-312.436	145.457
		Model	Control	312.04333*	74.1215	0.03	46.7667	577.32
			MHWP	228.554	64.0942	0.066	-24.3885	481.496
		MHWP	Control	83.4897	59.8851	0.435	-145.457	312.436
			Model	-228.554	64.0942	0.066	-481.496	24.3885
Shannon	Games-Howell	Control	Model	-1.64624*	0.24107	0.01	-2.5994	-0.693
			MHWP	-0.19438	0.23691	0.717	-1.1548	0.766
		Model	Control	1.64624*	0.24107	0.01	0.693	2.5994
			MHWP	1.45187*	0.16997	0.002	0.8448	2.059
		MHWP	Control	0.19438	0.23691	0.717	-0.766	1.1548
			Model	-1.45187*	0.16997	0.002	-2.059	-0.8448
Simpson	Games-Howell	Control	Model	-.06697*	0.00717	0.009	-0.1001	-0.0338
			MHWP	-0.01001	0.02002	0.878	-0.1059	0.0859
		Model	Control	.06697*	0.00717	0.009	0.0338	0.1001
			MHWP	0.05696	0.01906	0.164	-0.0509	0.1649
		MHWP	Control	0.01001	0.02002	0.878	-0.0859	0.1059
			Model	-0.05696	0.01906	0.164	-0.1649	0.0509

## Sheet: Supplementary Fig. S1d
Bray_curtis_distance											C=Control
	C_sample1	C_sample2	C_sample3	M_sample1	M_sample2	M_sample3	H_sample1	H_sample2	H_sample3		M=Model
C_sample1	0	0.542174	0.743521	0.717604	0.679235	0.705604	0.444122	0.600181	0.633654		H=MHWP
C_sample2	0.542174	0	0.691129	0.683013	0.712761	0.722713	0.691102	0.539434	0.602842
C_sample3	0.743521	0.691129	0	0.68288	0.738731	0.632191	0.69371	0.746182	0.6191
M_sample1	0.717604	0.683013	0.68288	0	0.567319	0.599862	0.747885	0.657096	0.650444
M_sample2	0.679235	0.712761	0.738731	0.567319	0	0.625725	0.684477	0.720797	0.763397
M_sample3	0.705604	0.722713	0.632191	0.599862	0.625725	0	0.709356	0.674552	0.656671
H_sample1	0.444122	0.691102	0.69371	0.747885	0.684477	0.709356	0	0.819169	0.67362
H_sample2	0.600181	0.539434	0.746182	0.657096	0.720797	0.674552	0.819169	0	0.550689
H_sample3	0.633654	0.602842	0.6191	0.650444	0.763397	0.656671	0.67362	0.550689	0
Distance matrix
Group	Sample	PCo1	PCo2	PCo3
Control	C_sample1	-0.31575	0.127091	0.11251
Control	C_sample2	-0.20851	-0.16934	0.071077
Control	C_sample3	0.131283	0.025363	-0.39432
Model	M_sample1	0.28435	-0.03756	0.121352
Model	M_sample2	0.234254	0.18893	0.271867
Model	M_sample3	0.261471	0.034598	-0.06212
MHWP	H_sample1	-0.22325	0.385108	-0.06528
MHWP	H_sample2	-0.07858	-0.36134	0.132949
MHWP	H_sample3	-0.08528	-0.19285	-0.18803

## Sheet: Supplementary Fig. S1e
Top 25 Microbial Phylum by Relative Abundance
ID	Control	Model	MHWP
Firmicutes_D	0.47829	0.214055	0.42009
Firmicutes_A	0.246482	0.467966	0.238303
Bacteroidota	0.160192	0.188967	0.236558
Verrucomicrobiota	0.088984	0.063638	0.058499
Actinobacteriota	0.014895	0.024238	0.033208
Desulfobacterota_I	0.00849	0.030069	0.008491
Firmicutes_C	0.000251	0.003562	0.00134
Firmicutes_B	0.000405	0.003975	0.000633
Proteobacteria	0.00068	0.001045	0.001169
Patescibacteria	0.00076	0.000453	0.00054
Cyanobacteria	0.000137	0.000482	2.47e-05
Campylobacterota	0	0.000496	6.86e-05
Fusobacteriota	2.24e-05	3.37e-05	0.000168
Acidobacteriota	5.04e-05	4.27e-05	2.48e-05
Gemmatimonadota	0	2.49e-05	3.65e-05
Nitrospirota_A	0	0	1.85e-05
Spirochaetota	1.79e-05	0	0
Hydrogenedentota	0	1.29e-05	0
Eisenbacteria	0	1.29e-05	0
Chloroflexota	0	1.2e-05	0
Myxococcota_A	0	0	0
Desulfobacterota_B	0	0	0
Planctomycetota	0	0	0
Methylomirabilota	0	0	0
Deinococcota	0	0	0
Others	0.000344	0.000914	0.000829

## Sheet: Supplementary Fig. S1f
Top 50 Microbial Genera by Relative Abundance
ID	Control	Model	MHWP
Lactobacillus	0.247303	0.116277	0.187045
Limosilactobacillus	0.092911	0.0535923	0.105548
Akkermansia	0.0889837	0.0636381	0.0584994
Ligilactobacillus	0.11911	0.0197342	0.0915652
Prevotella sp. CAG:485	0.0428347	0.0224308	0.0242802
Lachnospiraceae:UBA3282	0.0235716	0.104047	0.0335849
Porphyromonadaceae:UBA7173	0.0104987	0.0540332	0.11534
Blautia_A	0.00673908	0.00037165	0.00264912
Prevotella sp. CAG:873	0.010316	0.00949555	0.0131685
Allobaculum	0.0034191	0.0036089	0.00714496
Romboutsia_B	0.00947931	0.00932442	0.00973083
Firmicutes bacterium CAG:95	0.00312423	0.0263993	0.0104494
Alistipes_A	0.0275367	0.0134059	0.0101961
Muribaculum	0.0173995	0.00848922	0.0142125
Dubosiella	0.00293659	0.0041785	0.0145724
Bacteroides_H	0.0222411	0.0028363	0.00506231
Paramuribaculum	0.00698728	0.0147296	0.025553
Eubacterium_F	0.0160546	0.0126023	0.0116924
Kineothrix	0.0114865	0.0212997	0.00817675
Corynebacterium	0.00863098	0.00721892	0.0186873
Bifidobacterium	0.00073924	0.0109021	0.00945745
Ruminiclostridium_E	0.00324971	0.0158205	0.0116499
Lachnospiraceae:14-2	0.0259918	0.0111994	0.0152239
Schaedlerella	0.00534319	0.0126329	0.00802725
Lachnospiraceae:COE1	0.00829074	0.0152717	0.00472214
Clostridium sp. CAG:269	0.0162587	0.00521424	0.00600822
Desulfovibrio_R	0.00572641	0.0288106	0.00583659
Faecousia	0.0015046	0.00206735	0.00234581
Fimenecus	0.00215441	0.0110742	0.00391125
SFMI01	0.0115812	0.00472717	0.00174907
Prevotella	0.00467897	0.00211455	0.00302172
Eubacterium_R	0.00049732	0.0072356	0.0061666
Duncaniella	0.00195283	0.0129402	0.0022993
Clostridium sp. CAG:273	0.00195792	0.00396501	0.00656448
Ruminococcus_C	0.00231829	0.00856775	0.00433094
Butyribacter	0.00281738	0.00849788	0.00421836
Enterenecus	0.00441771	0.00733991	0.00304862
Onthenecus	0.00257926	0.00232951	0.00250722
Acutalibacteraceae CAG:488	0.0129324	0	0.00349372
Eubacterium_J	0.0024535	0.0178182	0.00275367
Eubacterium_Q	0.00239976	0.0125934	0.00076692
Ruminococcus_E	0.00317852	0.00214308	0.00242449
Roseburia	0.00094823	0.00365369	0.00891856
Muribaculaceae CAG:1031	0.00140247	0.00174473	0.00127623
Ruminococcus sp. UBA946	0.00061992	0.0016299	0.00171502
Marvinbryantia	0.00174757	0.0007354	0.00044883
Escherichia	0.00021685	0.00026656	0.00042548
Evtepia	0.00063887	0.0038013	0.00166573
Phocaeicola_A	0.00322699	0.00059343	0.0021004
Acutalibacter	0.00116725	0.00496089	0.00061277
Others	0.0954446	0.211636	0.105151
