# Supplementary material for: Gastric mucosal repair by Men’s Huwei Powder via EGF-NO/PGE2-PI3K-TLR4 in RELISH: Restoring Equilibrium through long-term integration of synergistic health
Source: Front Pharmacol. 2025 Jul 11;16:1594089. doi: 10.3389/fphar.2025.1594089 (PMC12289676; doi:10.3389/fphar.2025.1594089)
Supplement: Supplementary file 5 [file Table4.xlsx]

## Sheet: Supplementary Fig. S2a
Taxa	Abundace	Group	LDA_score	Pvalue
Bacteria.Firmicutes_D.Bacilli.Lactobacillales.Lactobacillaceae	5.66237	Control	5.12649	0.0495346134356
Bacteria.Firmicutes_D.Bacilli.Lactobacillales	5.663671337059999	Control	5.1259	0.0495346134356
Bacteria.Firmicutes_D.Bacilli	5.6796916057899995	Control	5.12051	0.0495346134356
Bacteria.Firmicutes_A.Clostridia	5.6702142885899995	Model	5.05814	0.0495346134356
Bacteria.Firmicutes_D	5.6796916057899995	Control	5.05467	0.0495346134356
Bacteria.Firmicutes_A.Clostridia.Lachnospirales	5.52643	Model	5.01419	0.0495346134356
Bacteria.Firmicutes_A	5.6702142885899995	Model	4.98949	0.0495346134356
Bacteria.Firmicutes_A.Clostridia.Lachnospirales.Lachnospiraceae	5.52487	Model	4.96734	0.0495346134356
Bacteria.Firmicutes_A.Clostridia.Oscillospirales.Butyricicoccaceae.Pseudobutyricicoccus	2.31701	Model	4.66984	0.0369039536137
Bacteria.Firmicutes_D.Bacilli.Lactobacillales.Lactobacillaceae.Ligilactobacillus	5.07595	Control	4.66006	0.0495346134356
Bacteria.Firmicutes_A.Clostridia.Oscillospirales.Oscillospiraceae.Lawsonibacter.Lawsonibacter_butyricus	1.6206446904299998	Model	4.47044	0.0463015949151
Bacteria.Bacteroidota.Bacteroidia.Bacteroidales.Muribaculaceae.UBA7173	4.73266	Model	4.32951	0.0495346134356
Bacteria.Firmicutes_A.Clostridia.Oscillospirales	4.95147	Model	4.31401	0.0495346134356
Bacteria.Bacteroidota.Bacteroidia.Bacteroidales.Muribaculaceae.UBA7173.UBA7173_sp900540205	4.55144	Model	4.2115	0.0495346134356
Bacteria.Firmicutes_A.Clostridia.Oscillospirales.Ruminococcaceae.Anaerofilum	2.46007	Model	4.20496	0.0369039536137
Bacteria.Bacteroidota.Bacteroidia.Bacteroidales.Bacteroidaceae	4.49736	Control	4.15481	0.0495346134356
Bacteria.Firmicutes_A.Clostridia.Oscillospirales.Oscillospiraceae.Lawsonibacter.Lawsonibacter_asaccharolyticus	2.2242290968700003	Model	4.13962	0.0369039536137
Bacteria.Firmicutes_A.Clostridia.Lachnospirales.Lachnospiraceae.CAG_95	4.42159	Model	4.06139	0.0495346134356
Bacteria.Firmicutes_A.Clostridia.Oscillospirales.Ruminococcaceae	4.502935695490001	Model	4.02651	0.0495346134356
Bacteria.Firmicutes_A.Clostridia.Oscillospirales.Ruminococcaceae.Ruthenibacterium.Ruthenibacterium_lactatiformans	2.8117639632800002	Model	3.94734	0.0495346134356
Bacteria.Firmicutes_A.Clostridia.Lachnospirales.Lachnospiraceae.Eubacterium_J	4.25086	Model	3.94017	0.0495346134356
Bacteria.Actinobacteriota.Coriobacteriia.Coriobacteriales.Eggerthellaceae.UBA9715.UBA9715_sp902781245	2.16876	Control	3.86416	0.0369039536137
Bacteria.Firmicutes_A.Clostridia.Oscillospirales.Oscillospiraceae	4.45504	Model	3.83846	0.0495346134356
Bacteria.Firmicutes_A.Clostridia.Oscillospirales.Acutalibacteraceae.CAG_488	4.11168	Control	3.83627	0.0369039536137
Bacteria.Firmicutes_A.Clostridia.Oscillospirales.Ruminococcaceae.Ruminiclostridium_E.Ruminiclostridium_E_siraeum	4.19477	Model	3.82032	0.0495346134356
Bacteria.Firmicutes_A.Clostridia.Oscillospirales.Ruminococcaceae.Ruminiclostridium_E	4.19922	Model	3.8134	0.0495346134356
Bacteria.Firmicutes_A.Clostridia.Oscillospirales.Butyricicoccaceae.Pseudobutyricicoccus.Pseudobutyricicoccus_sp003477405	2.2638	Model	3.76784	0.0369039536137
Bacteria.Firmicutes_A.Clostridia.Lachnospirales.Anaerotignaceae.Coprocola	2.44206	Model	3.75636	0.0463015949151
Bacteria.Firmicutes_A.Clostridia.Lachnospirales.Lachnospiraceae.Ventrisoma	2.69675	Model	3.67163	0.0369039536137
Bacteria.Firmicutes_A.Clostridia.Lachnospirales.Lachnospiraceae.Ventrisoma.Ventrisoma_faecale	2.69675	Model	3.62433	0.0369039536137
Bacteria.Firmicutes_A.Clostridia.Lachnospirales.Lachnospiraceae.Paralachnospira	2.6966455308399997	Model	3.60852	0.0463015949151
Bacteria.Firmicutes_A.Clostridia.Lachnospirales.Lachnospiraceae.Paralachnospira.Paralachnospira_sp902363445	2.6966455308399997	Model	3.47444	0.0463015949151
Bacteria.Firmicutes_A.Clostridia.Lachnospirales.Lachnospiraceae.Butyribacter	3.92931	Model	3.45655	0.0495346134356
Bacteria.Firmicutes_A.Clostridia.Lachnospirales.Lachnospiraceae.CAG_603	3.52568	Model	3.44341	0.0463015949151
Bacteria.Firmicutes_A.Clostridia.Lachnospirales.Lachnospiraceae.Lacrimispora	2.56171	Model	3.42926	0.0463015949151
Bacteria.Firmicutes_A.Clostridia.Lachnospirales.Lachnospiraceae.Butyribacter.Butyribacter_intestini	3.90963	Model	3.41166	0.0495346134356
Bacteria.Firmicutes_A.Clostridia.Oscillospirales.Ruminococcaceae.Fournierella.Fournierella_massiliensis	3.10358	Model	3.40716	0.0463015949151
Bacteria.Firmicutes_A.Clostridia.Oscillospirales.Ruminococcaceae.Ruthenibacterium	2.93207	Model	3.39117	0.0495346134356
Bacteria.Firmicutes_A.Clostridia.Oscillospirales.Ruminococcaceae.Fournierella	3.10358	Model	3.35759	0.0463015949151
Bacteria.Firmicutes_A.Clostridia.Oscillospirales.Acutalibacteraceae.Acutalibacter	3.69556	Model	3.29561	0.0495346134356
Bacteria.Actinobacteriota.Coriobacteriia.Coriobacteriales.Eggerthellaceae.UBA9715	2.8667932091500004	Model	3.27877	0.0495346134356
Bacteria.Firmicutes_A.Clostridia.Oscillospirales.Oscillospiraceae.Evtepia	3.57993	Model	3.26819	0.0495346134356
Bacteria.Firmicutes_A.Clostridia.Lachnospirales.Lachnospiraceae.14_2.14_2_sp000403315	3.49441	Model	3.22807	0.0495346134356
Bacteria.Actinobacteriota.Coriobacteriia.Coriobacteriales.Eggerthellaceae.UBA9715.UBA9715_sp902788545	2.8524362773400003	Model	3.22714	0.0463015949151
Bacteria.Firmicutes_A.Clostridia.Oscillospirales.Ruminococcaceae.Anaerotruncus.Anaerotruncus_sp003612625	2.7159365239599995	Control	3.21114	0.0463015949151
Bacteria.Firmicutes_A.Clostridia.Lachnospirales.Lachnospiraceae.1XD42_69.1XD42_69_sp009911505	2.8341592852900006	Model	3.19944	0.0369039536137
Bacteria.Firmicutes_A.Clostridia.Lachnospirales.Lachnospiraceae.Roseburia	3.5627316965499998	Model	3.19856	0.0495346134356
Bacteria.Firmicutes_A.Clostridia.Oscillospirales.Oscillospiraceae.Lawsonibacter.Lawsonibacter_sp000492175	3.1245555198500004	Model	3.19599	0.0495346134356
Bacteria.Firmicutes_D.Bacilli.Erysipelotrichales.Coprobacillaceae.Erysipelatoclostridium	3.4101408140099996	Control	3.19229	0.0495346134356
Bacteria.Firmicutes_D.Bacilli.Erysipelotrichales.Coprobacillaceae	3.43256	Control	3.18674	0.0495346134356
Bacteria.Bacteroidota.Bacteroidia.Bacteroidales.Muribaculaceae.Paramuribaculum.Paramuribaculum_intestinale	3.3402239371799998	Control	3.17924	0.0463015949151
Bacteria.Firmicutes_A.Clostridia.Lachnospirales.Lachnospiraceae.Ventrimonas	3.2801850207300003	Model	3.17332	0.0495346134356
Bacteria.Firmicutes_A.Clostridia.Peptostreptococcales.Anaerovoracaceae.Bacilliculturomica	3.16136	Model	3.15995	0.0495346134356
Bacteria.Firmicutes_A.Clostridia.Lachnospirales.Lachnospiraceae.Ventrimonas.Ventrimonas_sp003611875	3.2801850207300003	Model	3.15743	0.0495346134356
Bacteria.Firmicutes_A.Clostridia.Peptostreptococcales.Anaerovoracaceae	3.46825	Model	3.14757	0.0495346134356
Bacteria.Firmicutes_A.Clostridia.Oscillospirales.Acutalibacteraceae.Acutalibacter.Acutalibacter_sp009936055	3.19805	Model	3.13633	0.0495346134356
Bacteria.Firmicutes_A.Clostridia.Lachnospirales.Lachnospiraceae.CAG_95.CAG_95_sp009917455	2.78162	Model	3.13119	0.0463015949151
Bacteria.Firmicutes_A.Clostridia.Lachnospirales.Anaerotignaceae	2.92726	Model	3.11523	0.0495346134356
Bacteria.Firmicutes_A.Clostridia.Christensenellales.Borkfalkiaceae.Borkfalkia	2.87944	Model	3.04722	0.0495346134356
Bacteria.Firmicutes_A.Clostridia.Christensenellales.Borkfalkiaceae	2.87944	Model	3.03933	0.0495346134356
Bacteria.Firmicutes_A.Clostridia.Oscillospirales.Ruminococcaceae.Anaerotruncus	2.89864	Control	2.9087	0.0495346134356

## Sheet: Supplementary Fig. S2b
Taxa	Abundace	Group	LDA_score	Pvalue
Bacteria.Firmicutes_A	5.6702142885899995	Model	5.07666	0.0495346134356
Bacteria.Firmicutes_A.Clostridia	5.6702142885899995	Model	5.05346	0.0495346134356
Bacteria.Firmicutes_D.Bacilli	5.623341598940001	MHWP	5.00956	0.0495346134356
Bacteria.Firmicutes_D	5.623341598940001	MHWP	5.00435	0.0495346134356
Bacteria.Firmicutes_D.Bacilli.Lactobacillales	5.58686	MHWP	5.00101	0.0495346134356
Bacteria.Firmicutes_D.Bacilli.Lactobacillales.Lactobacillaceae	5.585019367209999	MHWP	4.9938	0.0495346134356
Bacteria.Firmicutes_A.Clostridia.Lachnospirales.Lachnospiraceae	5.52487	Model	4.96595	0.0495346134356
Bacteria.Firmicutes_A.Clostridia.Lachnospirales	5.52643	Model	4.94213	0.0495346134356
Bacteria.Bacteroidota.Bacteroidia.Bacteroidales.Muribaculaceae.UBA7173.UBA7173_sp900540205	4.55144	Model	4.21039	0.0495346134356
Bacteria.Firmicutes_A.Clostridia.Oscillospirales.Butyricicoccaceae.Pseudobutyricicoccus	2.31701	Model	4.15231	0.0463015949151
Bacteria.Firmicutes_A.Clostridia.Lachnospirales.CAG_274	2.51402	Model	3.99059	0.0369039536137
Bacteria.Firmicutes_A.Clostridia.Lachnospirales.Lachnospiraceae.Eubacterium_J	4.25086	Model	3.91826	0.0495346134356
Bacteria.Firmicutes_A.Clostridia.Oscillospirales.Oscillospiraceae.Lawsonibacter.Lawsonibacter_asaccharolyticus	2.2242290968700003	Model	3.89024	0.0369039536137
Bacteria.Firmicutes_A.Clostridia.Lachnospirales.Lachnospiraceae.Kineothrix.Kineothrix_sp000403275	4.32666	Model	3.81558	0.0495346134356
Bacteria.Cyanobacteria.Vampirovibrionia.Gastranaerophilales	2.68302	Model	3.80614	0.0463015949151
Bacteria.Firmicutes_A.Clostridia.Lachnospirales.Lachnospiraceae.Kineothrix	4.32837	Model	3.80032	0.0495346134356
Bacteria.Firmicutes_A.Clostridia.Oscillospirales.Ruminococcaceae	4.502935695490001	Model	3.73521	0.0495346134356
Bacteria.Firmicutes_A.Clostridia.Lachnospirales.Lachnospiraceae.Lactonifactor	2.2367261536200003	MHWP	3.62793	0.0369039536137
Bacteria.Bacteroidota.Bacteroidia.Bacteroidales.Muribaculaceae.CAG_485.CAG_485_sp002362485	4.03904	MHWP	3.60358	0.0495346134356
Bacteria.Firmicutes_A.Clostridia.Oscillospirales.Ruminococcaceae.Anaerofilum	2.46007	Model	3.59739	0.0369039536137
Bacteria.Firmicutes_A.Clostridia.Lachnospirales.Lachnospiraceae.Eubacterium_J.Eubacterium_J_plexicaudatum	3.8847596903199992	Model	3.59154	0.0495346134356
Bacteria.Actinobacteriota.Actinomycetia.Actinomycetales.Dermabacteraceae.Brachybacterium	2.18555	MHWP	3.57937	0.0369039536137
Bacteria.Firmicutes_A.Clostridia.Lachnospirales.Lachnospiraceae.Butyribacter.Butyribacter_sp003612285	2.5167693143000003	Model	3.54637	0.0369039536137
Bacteria.Firmicutes_A.Clostridia.Lachnospirales.Anaerotignaceae.Coprocola	2.44206	Model	3.52027	0.0463015949151
Bacteria.Firmicutes_A.Clostridia.Peptostreptococcales.Anaerovoracaceae.Bacilliculturomica	3.16136	Model	3.50092	0.0495346134356
Bacteria.Actinobacteriota.Actinomycetia.Actinomycetales.Dermabacteraceae	2.18555	MHWP	3.49868	0.0369039536137
Bacteria.Firmicutes_A.Clostridia.Lachnospirales.Lachnospiraceae.CAG_194.CAG_194_sp000432915	3.7981133715300004	Model	3.488	0.0495346134356
Bacteria.Firmicutes_A.Clostridia.Lachnospirales.Lachnospiraceae.CAG_194	3.7981133715300004	Model	3.48498	0.0495346134356
Bacteria.Cyanobacteria.Vampirovibrionia.Gastranaerophilales.Gastranaerophilaceae	2.68302	Model	3.41964	0.0463015949151
Bacteria.Bacteroidota.Bacteroidia.Bacteroidales.Bacteroidaceae.Bacteroides_H.Bacteroides_H_rodentium	1.96284	MHWP	3.384	0.0369039536137
Bacteria.Firmicutes_A.Clostridia.Oscillospirales.Acutalibacteraceae.Acutalibacter	3.69556	Model	3.37736	0.0495346134356
Bacteria.Firmicutes_A.Clostridia.Lachnospirales.Lachnospiraceae.1XD42_69	3.62013	Model	3.37403	0.0369039536137
Bacteria.Cyanobacteria.Vampirovibrionia	2.68302	Model	3.33411	0.0463015949151
Bacteria.Firmicutes_A.Clostridia.Oscillospirales.Butyricicoccaceae.Pseudobutyricicoccus.Pseudobutyricicoccus_sp003477405	2.2638	Model	3.32824	0.0463015949151
Bacteria.Firmicutes_A.Clostridia.Lachnospirales.Lachnospiraceae.Lachnospira	2.189	Model	3.30646	0.0369039536137
Bacteria.Cyanobacteria	2.68302	Model	3.2704	0.0463015949151
Bacteria.Firmicutes_A.Clostridia.Oscillospirales.Ruminococcaceae.Ruthenibacterium.Ruthenibacterium_lactatiformans	2.8117639632800002	Model	3.25123	0.0463015949151
Bacteria.Firmicutes_A.Clostridia.Lachnospirales.Lachnospiraceae.CAG_603	3.52568	Model	3.21993	0.0495346134356
Bacteria.Firmicutes_A.Clostridia.Oscillospirales.Oscillospiraceae.Lawsonibacter	3.5526394487300004	Model	3.21519	0.0495346134356
Bacteria.Firmicutes_A.Clostridia.Lachnospirales.Lachnospiraceae.Ventrisoma	2.69675	Model	3.20578	0.0463015949151
Bacteria.Firmicutes_A.Clostridia.Lachnospirales.CAG_274.CAG_274	2.51402	Model	3.17446	0.0369039536137
Bacteria.Firmicutes_A.Clostridia.Lachnospirales.Lachnospiraceae.14_2.14_2_sp000403315	3.49441	Model	3.16896	0.0495346134356
Bacteria.Firmicutes_A.Clostridia.Oscillospirales.Ruminococcaceae.Ruthenibacterium	2.93207	Model	3.16439	0.0495346134356
Bacteria.Firmicutes_B.Dehalobacteriia.Dehalobacteriales.Dehalobacteriaceae	2.2912209519999998	Model	3.14785	0.0495346134356
Bacteria.Firmicutes_B.Dehalobacteriia.Dehalobacteriales	2.2912209519999998	Model	3.14482	0.0495346134356
Bacteria.Firmicutes_A.Clostridia.Lachnospirales.Lachnospiraceae.Ventrisoma.Ventrisoma_faecale	2.69675	Model	3.14289	0.0463015949151
Bacteria.Firmicutes_B.Dehalobacteriia	2.2912209519999998	Model	3.13387	0.0495346134356
Bacteria.Bacteroidota.Bacteroidia.Bacteroidales.Muribaculaceae.Paramuribaculum.Paramuribaculum_intestinale	3.32644	MHWP	3.08091	0.0463015949151
Bacteria.Firmicutes_A.Clostridia.Lachnospirales.Lachnospiraceae.Paralachnospira.Paralachnospira_sp902363445	2.6966455308399997	Model	3.07664	0.0369039536137
Bacteria.Firmicutes_A.Clostridia.Peptostreptococcales.Anaerovoracaceae	3.46825	Model	3.0587	0.0495346134356
Bacteria.Firmicutes_A.Clostridia.Lachnospirales.Anaerotignaceae.Anaerotignum	2.70402	Model	3.05761	0.0495346134356
Bacteria.Firmicutes_A.Clostridia.Oscillospirales.Oscillospiraceae.Dysosmobacter	3.4202205433499997	Model	3.05169	0.0495346134356
Bacteria.Firmicutes_A.Clostridia.Oscillospirales.Acutalibacteraceae.Acutalibacter.Acutalibacter_muris	2.88695	Model	3.0311	0.0463015949151
Bacteria.Firmicutes_A.Clostridia.Lachnospirales.Lachnospiraceae.Paralachnospira	2.6966455308399997	Model	3.022	0.0463015949151
Bacteria.Firmicutes_D.Bacilli.Lactobacillales.Aerococcaceae.Facklamia_A.Facklamia_A_322620_tabacinasalis	2.23645	MHWP	3.02189	0.0463015949151
Bacteria.Firmicutes_A.Clostridia.Oscillospirales.Oscillospiraceae.Lawsonibacter.Lawsonibacter_sp000492175	3.1245555198500004	Model	2.99387	0.0495346134356
Bacteria.Firmicutes_D.Bacilli.Lactobacillales.Aerococcaceae.Facklamia_A	2.23645	MHWP	2.98877	0.0463015949151
Bacteria.Firmicutes_A.Clostridia.Lachnospirales.Lachnospiraceae.Lacrimispora	2.56171	Model	2.98171	0.0495346134356
Bacteria.Firmicutes_A.Clostridia.Oscillospirales.Ruminococcaceae.Fournierella.Fournierella_massiliensis	3.10358	Model	2.96476	0.0463015949151
Bacteria.Firmicutes_A.Clostridia.Oscillospirales.Acutalibacteraceae.Acutalibacter.Acutalibacter_sp009936055	3.19805	Model	2.96288	0.0495346134356
Bacteria.Actinobacteriota.Coriobacteriia.Coriobacteriales.Eggerthellaceae.UBA9715.UBA9715_sp902788545	2.8524362773400003	Model	2.95921	0.0369039536137
Bacteria.Firmicutes_A.Clostridia.Oscillospirales.Ruminococcaceae.Fournierella	3.10358	Model	2.9346	0.0463015949151
Bacteria.Firmicutes_D.Bacilli.Staphylococcales.Salinicoccaceae.Jeotgalicoccus_A.Jeotgalicoccus_A_310698_schoeneichii	2.65906	MHWP	2.90027	0.0495346134356
Bacteria.Proteobacteria.Gammaproteobacteria.Pseudomonadales	2.41394	MHWP	2.89096	0.0463015949151
Bacteria.Firmicutes_A.Clostridia.Lachnospirales.Anaerotignaceae	2.92726	Model	2.89035	0.0495346134356
Bacteria.Actinobacteriota.Actinomycetia.Mycobacteriales.Mycobacteriaceae.Corynebacterium.Corynebacterium_urealyticum	3.2070543824799995	MHWP	2.88162	0.0495346134356
Bacteria.Firmicutes_A.Clostridia.Lachnospirales.Lachnospiraceae.1XD42_69.1XD42_69_sp009911505	2.8341592852900006	Model	2.87925	0.0369039536137
Bacteria.Firmicutes_A.Clostridia.Oscillospirales.Ruminococcaceae.Paludicola	2.7428	Model	2.87808	0.0495346134356
Bacteria.Firmicutes_A.Clostridia.Oscillospirales.Ruminococcaceae.Paludicola.Paludicola_psychrotolerans	2.7428	Model	2.86428	0.0495346134356
Bacteria.Actinobacteriota.Coriobacteriia.Coriobacteriales.Eggerthellaceae.UBA9715	2.8667932091500004	Model	2.85195	0.0463015949151
Bacteria.Firmicutes_A.Clostridia.Oscillospirales.Oscillospiraceae.Limivicinus	3.01374	Model	2.84521	0.0495346134356
Bacteria.Firmicutes_A.Clostridia.Oscillospirales.Oscillospiraceae.Limivicinus.Limivicinus_sp002320035	3.01374	Model	2.80411	0.0495346134356
Bacteria.Firmicutes_A.Clostridia.Lachnospirales.Lachnospiraceae.CAG_95.CAG_95_sp009917455	2.78162	Model	2.79543	0.0495346134356
