# Supplementary material for: Gastric mucosal repair by Men’s Huwei Powder via EGF-NO/PGE2-PI3K-TLR4 in RELISH: Restoring Equilibrium through long-term integration of synergistic health
Source: Front Pharmacol. 2025 Jul 11;16:1594089. doi: 10.3389/fphar.2025.1594089 (PMC12289676; doi:10.3389/fphar.2025.1594089)
Supplement: Supplementary file 6 [file Table1.xlsx]

## Sheet: Sheet1
No.	t/min	Compound	ESI	MS(m/z)	MS2(m/z)	Molecular formula	InChIKey	IUPAC	CAS	Pubchem ID
1	3.542	6-Gingerol	[M-H]-	293.176	221.1545;236.106244;220.147466;293.176593;71.013683	C17H26O4	NLDDIKRKFXEWBK-AWEZNQCLSA-N	(5S)-5-hydroxy-1-(4-hydroxy-3-methoxyphenyl)decan-3-one	23513-14-6	442793
2	4.411	9-Oxononanoic acid	[M-H]-	171.103	127.076411;171.103193;142.94637;127.870806;98.956759	C9H16O3	WLGDDELKYAWBBL-UHFFFAOYSA-N	9-oxononanoic acid	2553-17-5	75704
3	5.732	Atractylenolide I	M+H	231.138	231.135725;185.131909;213.126308;131.085206;143.086167	C15H18O2	ZTVSGQPHMUYCRS-SWLSCSKDSA-N	(4aS,8aS)-3,8a-dimethyl-5-methylidene-4a,6,7,8-tetrahydro-4H-benzo[f][1]benzofuran-2-one	73069-13-3	5321018
4	7.232	Glabrolide	[M+H]+	469.331	469.329245;451.314415;470.32973;52.148787;173.132017	C30H44O4	SSHDNSCEQSPWIM-FVTWEACWSA-N	(1R,2R,5S,6R,9R,11S,14S,15R,19S,21R)-11-hydroxy-2,5,6,10,10,14,21-heptamethyl-23-oxahexacyclo[19.2.1.02,19.05,18.06,15.09,14]tetracos-17-ene-16,22-dione	10401-33-9	90479675
5	7.929	(-)-Epicatechin	[M-H]-	289.07	221.083198;71.05025;69.034827;121.029085;177.093386	C15H14O6	PFTAWBLQPZVEMU-UKRRQHHQSA-N	(2R,3R)-2-(3,4-dihydroxyphenyl)-3,4-dihydro-2H-chromene-3,5,7-triol	490-46-0	72276
6	8.068	18 beta-Glycyrrhetintic Acid	[M+H]+	471.346	471.349166;453.335991;472.346251;189.1632;135.11769	C30H46O4	MPDGHEJMBKOTSU-YKLVYJNSSA-N	(2S,4aS,6aR,6aS,6bR,8aR,10S,12aS,14bR)-10-hydroxy-2,4a,6a,6b,9,9,12a-heptamethyl-13-oxo-3,4,5,6,6a,7,8,8a,10,11,12,14b-dodecahydro-1H-picene-2-carboxylic acid	471-53-4	10114
7	8.993	kaempferol 3-O-alpha-L-(2,4-di-O-acetyl)rhamnopyranoside-7-O-alpha-L-rhamnopyranoside	[M+H]+	647.194	647.184743;498.146905;585.192464;629.191004;497.146623	C31H34O15	NLVSPWFHWRMUNW-UHFFFAOYSA-N	[5-acetyloxy-4-hydroxy-6-[5-hydroxy-4-oxo-2-phenyl-7-(3,4,5-trihydroxy-6-methyloxan-2-yl)oxychromen-3-yl]oxy-2-methyloxan-3-yl] acetate	N/A	163048931
8	9.718	Myristic acid	[M-H]-	227.202	227.200776;227.983749;209.117014;183.13875;199.134434	C14H28O2	TUNFSRHWOTWDNC-UHFFFAOYSA-N	tetradecanoic acid	544-63-8	11005
9	10.833	Wogonin	[M+H]+	285.076	285.072315;270.050393;284.295134;239.109556;58.048564	C16H12O5	XLTFNNCXVBYBSX-UHFFFAOYSA-N	5,7-dihydroxy-8-methoxy-2-phenylchromen-4-one	632-85-9	5281703
10	11.011	Atractylenolide II	M+H-H2O	215.143	215.141865;187.146458;145.101964;159.115473;197.131853	C15H20O2	OQYBLUDOOFOBPO-KCQAQPDRSA-N	(4aS,8aR,9aS)-3,8a-dimethyl-5-methylidene-4a,6,7,8,9,9a-hexahydro-4H-benzo[f][1]benzofuran-2-one	73069-14-4	14448070
11	11.444	1-Linoleoyl Glycerol	[M+H]+	355.285	263.235809;81.069749;95.085448;245.22399;337.271481	C21H38O4	WECGLUPZRHILCT-UHFFFAOYSA-N	2,3-dihydroxypropyl octadeca-9,12-dienoate	2277-28-3	117319
12	11.768	Kanzonol I	[M+H]+	437.235	437.234401;438.234733;86.095901;56.444931;89.059256	C27H32O5	RVKDAOFCDAPVGX-UHFFFAOYSA-N	(1S,2S,4S,5'R,6R,7S,8R,9S,12S,13R,16S)-5',7,9,13-tetramethylspiro[5-oxapentacyclo[10.8.0.02,9.04,8.013,18]icos-18-ene-6,2'-oxane]-16-ol	512-04-9	99474
13	12.38	Quercetin 7,3',4'-trimethyl ether 3-rhamnoside	[M-H]-	489.14	313.111168;489.137641;113.02447;107.050374;85.029599	C24H26O11	HCHYKZURXGCQDJ-UHFFFAOYSA-N	2-(3,4-dimethoxyphenyl)-5-hydroxy-7-methoxy-3-(3,4,5-trihydroxy-6-methyloxan-2-yl)oxychromen-4-one	N/A	74978403
14	13.048	[6]-Dehydroshogaol	[M+H]+	275.164	71.085364;99.07991;275.19879;177.092122;229.195453	C17H22O3	JLXKTAQNHHXFHL-UHFFFAOYSA-N	1-(4-hydroxy-3-methoxyphenyl)deca-1,4-dien-3-one	N/A	162986747
15	15.257	Baicalin methyl ester	[M-H]-	459.093	268.034932;459.102358;283.059394;113.02466;59.013736	C22H20O11	AOWRAYJMTOYETH-SXFAUFNYSA-N	methyl (2S,3S,4S,5R,6S)-6-(5,6-dihydroxy-4-oxo-2-phenylchromen-7-yl)oxy-3,4,5-trihydroxyoxane-2-carboxylate	82475-03-4	15223582
16	16.714	8-Gingerol	M+NH4	340.248	85.028275;340.250954;60.080466;95.085818;81.069907	C19H30O4	BCIWKKMTBRYQJU-INIZCTEOSA-N	(5S)-5-hydroxy-1-(4-hydroxy-3-methoxyphenyl)dodecan-3-one	23513-08-8	168114
17	17.482	Formononetin	[M+H]+	269.081	269.07805;254.056812;213.092161;237.055158;270.079762	C16H12O4	HKQYGTCOTHHOMP-UHFFFAOYSA-N	7-hydroxy-3-(4-methoxyphenyl)chromen-4-one	485-72-3	5280378
18	20.596	Dihydrostilbene base + 3O, 2Prenyl	[M+H]+	367.224	367.230035;86.096848;184.07522;81.069894;133.100517	C24H30O3	UMBTUNCDJTWDLW-UHFFFAOYSA-N	5-[2-[4-hydroxy-3-(3-methylbut-2-enyl)phenyl]ethyl]-2-(3-methylbut-2-enyl)benzene-1,3-diol	N/A	637247
