# Supplementary material for: Gastric mucosal repair by Men’s Huwei Powder via EGF-NO/PGE2-PI3K-TLR4 in RELISH: Restoring Equilibrium through long-term integration of synergistic health
Source: Front Pharmacol. 2025 Jul 11;16:1594089. doi: 10.3389/fphar.2025.1594089 (PMC12289676; doi:10.3389/fphar.2025.1594089)
Supplement: Supplementary file 9 [file DataSheet1.xlsx]

## Sheet: Sheet1
Composite Index	Indicators	Entropy value(ej)	Redundancy degree(dj)	Weight(wj)
MRS	UI	0.743497	0.256503	0.545694
	MS	0.786453	0.213547	0.454306
Composite Index	Indicators	Entropy value(ej)	Redundancy degree(dj)	Weight(wj)
RF	EGF	0.700036	0.299964	0.630391
	EGFR	0.824126	0.175874	0.369609
Composite Index	Indicators	Entropy value(ej)	Redundancy degree(dj)	Weight(wj)
SIC	IL-6(S)	0.829168	0.170832	0.410071
	IL-1β(S)	0.848558	0.151442	0.363528
	TNF-α(S)	0.905683	0.0943166	0.226401
Composite Index	Indicators	Entropy value(ej)	Redundancy degree(dj)	Weight(wj)
GIC	IL-6(G)	0.802637	0.197363	0.307346
	IL-1β(G)	0.847264	0.152736	0.237849
	TNF-α(G)	0.707946	0.292054	0.454805
Composite Index	Indicators	Entropy value(ej)	Redundancy degree(dj)	Weight(wj)
LF	ALT	0.835202	0.164798	0.344455
	AST	0.844746	0.155254	0.324507
	TBIL	0.841621	0.158379	0.331038
Composite Index	Indicators	Entropy value(ej)	Redundancy degree(dj)	Weight(wj)
HIC	TNF-α(L)	0.853503	0.146497	0.542383
	IL-6(L)	0.876398	0.123602	0.457617
